# Supplementary material for: N-p-Tolyl-1,3-selenazolo[5,4-b]pyridin-2-amine
Source: Acta Crystallogr Sect E Struct Rep Online. 2013 Sep 4;69(Pt 10):o1497. doi: 10.1107/S1600536813023659 (PMC3790372; doi:10.1107/S1600536813023659)
Supplement: Supplementary file 1 [file e-69-o1497-sup1.cif]

##############################################################################
#                                                                            #
# This CIF contains the data in a paper accepted for publication in          #
# Acta Crystallographica Section E. It conforms to the requirements of       #
# Notes for Authors for Acta Crystallographica Section E, and has been       #
# peer reviewed under the auspices of the IUCr Commission on Journals.       #
#                                                                            #
# Full details of the Crystallographic Information File format               #
# are given in the paper "The Crystallographic Information File (CIF):       #
# a New Standard Archive File for Crystallography" by S. R. Hall, F. H.      #
# Allen and I. D. Brown [Acta Cryst. (1991), A47, 655-685].                  #
#                                                                            #
# The current version of the core CIF dictionary is obtainable from          #
# ftp://ftp.iucr.org/pub/cif_core.dic.                                       #
#                                                                            #
# Software is freely available for graphical display of the structure(s)     #
# in this CIF. For information consult the CIF software page                 #
# http://www.iucr.org/resources/cif/software.                                #
#                                                                            #
# This file may be used for bona fide research purposes within the           #
# scientific community so long as proper attribution is given to the journal # 
# article from which it was obtained.                                        #
#                                                                            #
##############################################################################
data_I
_audit_creation_method     SHELXL-97
_chemical_name_systematic
;
<i>N</i>-<i>p</i>-Tolyl-1,3-selenazolo[5,4-<i>b</i>]pyridin-2-amine
;
_chemical_name_common     ?
_chemical_formula_moiety     'C13 H11 N3 Se'
_chemical_formula_sum     'C13 H11 N3 Se'
_chemical_formula_iupac     'C13 H11 N3 Se'
_chemical_formula_weight     288.21
_chemical_melting_point     ?
_symmetry_cell_setting     orthorhombic
_symmetry_space_group_name_H-M     'P b c a '
_symmetry_space_group_name_Hall     '-P 2ac 2ab'
loop_
    _symmetry_equiv_pos_as_xyz
    'x, y, z'
    '-x+1/2, -y, z+1/2'
    'x+1/2, -y+1/2, -z'
    '-x, y+1/2, -z+1/2'
    '-x, -y, -z'
    'x-1/2, y, -z-1/2'
    '-x-1/2, y-1/2, z'
    'x, -y-1/2, z-1/2'
_cell_length_a     13.138(2)
_cell_length_b     10.0323(19)
_cell_length_c     17.838(3)
_cell_angle_alpha     90.00
_cell_angle_beta     90.00
_cell_angle_gamma     90.00
_cell_volume     2351.2(7)
_cell_formula_units_Z     8
_cell_measurement_reflns_used     7867
_cell_measurement_theta_min     1.27
_cell_measurement_theta_max     61.87
_cell_measurement_temperature     153(2)
_exptl_crystal_description     'prism'
_exptl_crystal_colour     'yellow'
_exptl_crystal_size_max     0.30
_exptl_crystal_size_mid     0.30
_exptl_crystal_size_min     0.20
_exptl_crystal_density_diffrn     1.628
_exptl_crystal_density_meas     ?
_exptl_crystal_density_method     'not measured'
_exptl_crystal_F_000     1152
_exptl_absorpt_coefficient_mu     4.149
_exptl_absorpt_correction_type     multi-scan
_exptl_absorpt_process_details     '(CrysAlis PRO; Agilent, 2010)'
_exptl_absorpt_correction_T_min     0.3691
_exptl_absorpt_correction_T_max     0.4908
_exptl_special_details     ?
_diffrn_ambient_temperature     153(2)
_diffrn_radiation_type     CuK\a
_diffrn_radiation_wavelength     1.54178
_diffrn_radiation_source     'fine-focus sealed tube'
_diffrn_radiation_monochromator     graphite
_diffrn_measurement_device_type     'Agilent Xcalibur Sapphire3 Gemini ultra'
_diffrn_measurement_method     '\w scans'
_diffrn_detector_area_resol_mean     16.0288
_diffrn_reflns_number     5248
_diffrn_reflns_av_R_equivalents     0.0644
_diffrn_reflns_av_sigmaI/netI     0.0496
_diffrn_reflns_theta_min     6.00
_diffrn_reflns_theta_max     63.60
_diffrn_reflns_theta_full     63.60
_diffrn_measured_fraction_theta_max     0.963
_diffrn_measured_fraction_theta_full     0.963
_diffrn_reflns_limit_h_min     -15
_diffrn_reflns_limit_h_max     13
_diffrn_reflns_limit_k_min     -11
_diffrn_reflns_limit_k_max     11
_diffrn_reflns_limit_l_min     -13
_diffrn_reflns_limit_l_max     20
_diffrn_standards_number     0
_diffrn_standards_interval_count     .
_diffrn_standards_interval_time     .
_diffrn_standards_decay_%     ?
_refine_special_details
;
Refinement of <i>F</i>^2^ against ALL reflections. The weighted <i>R</i>-factor
<i>wR</i> and goodness of fit <i>S</i> are based on <i>F</i>^2^, conventional
<i>R</i>-factors <i>R</i> are based on <i>F</i>, with <i>F</i> set to zero for
negative <i>F</i>^2^. The threshold expression of <i>F</i>^2^ >
\s(<i>F</i>^2^) is used only for calculating <i>R</i>-factors(gt) <i>etc</i>.
and is not relevant to the choice of reflections for refinement.
<i>R</i>-factors based on <i>F</i>^2^ are statistically about twice as large
as those based on <i>F</i>, and <i>R</i>- factors based on ALL data will be
even larger.
;
_reflns_number_total     1863
_reflns_number_gt     1423
_reflns_threshold_expression     I>2s\(I)
_refine_ls_structure_factor_coef     Fsqd
_refine_ls_matrix_type     full
_refine_ls_R_factor_all     0.1245
_refine_ls_R_factor_gt     0.0939
_refine_ls_wR_factor_gt     0.2853
_refine_ls_wR_factor_ref     0.3141
_refine_ls_goodness_of_fit_ref     1.279
_refine_ls_restrained_S_all     1.279
_refine_ls_number_reflns     1863
_refine_ls_number_parameters     155
_refine_ls_number_restraints     0
_refine_ls_hydrogen_treatment     constr
_refine_ls_weighting_scheme     calc
_refine_ls_weighting_details
        'calc w=1/[\s^2^(Fo^2^)+(0.0796P)^2^+53.5115P] where P=(Fo^2^+2Fc^2^)/3'
_atom_sites_solution_hydrogens     geom
_atom_sites_solution_primary     direct
_atom_sites_solution_secondary     difmap
_refine_ls_shift/su_max     0.000
_refine_ls_shift/su_mean     0.000
_refine_diff_density_max     1.466
_refine_diff_density_min     -2.492
_refine_ls_extinction_method     none
_refine_ls_extinction_coef     ?
loop_
    _atom_type_symbol
    _atom_type_description
    _atom_type_scat_dispersion_real
    _atom_type_scat_dispersion_imag
    _atom_type_scat_source
    'C' 'C' 0.0181 0.0091
                         'International Tables Vol C Tables 4.2.6.8 and 6.1.1.4'
    'H' 'H' 0.0000 0.0000
                         'International Tables Vol C Tables 4.2.6.8 and 6.1.1.4'
    'N' 'N' 0.0311 0.0180
                         'International Tables Vol C Tables 4.2.6.8 and 6.1.1.4'
    'Se' 'Se' -0.7943 1.1372
                         'International Tables Vol C Tables 4.2.6.8 and 6.1.1.4'
_computing_data_collection     'CrysAlis PRO (Agilent, 2010)'
_computing_cell_refinement     'CrysAlis PRO (Agilent, 2010)'
_computing_data_reduction     'CrysAlis PRO (Agilent, 2010)'
_computing_structure_solution     'SHELXS97 (Sheldrick, 2008)'
_computing_structure_refinement     'SHELXL97 (Sheldrick, 2008)'
_computing_molecular_graphics     'SHELXTL (Sheldrick, 2008)'
_computing_publication_material
                        'publCIF (Westrip, 2010) and <i>PLATON</i> (Spek, 2009)'
loop_
    _atom_site_type_symbol
    _atom_site_label
    _atom_site_fract_x
    _atom_site_fract_y
    _atom_site_fract_z
    _atom_site_U_iso_or_equiv
    _atom_site_adp_type
    _atom_site_calc_flag
    _atom_site_refinement_flags
    _atom_site_occupancy
    _atom_site_symmetry_multiplicity
    _atom_site_disorder_assembly
    _atom_site_disorder_group
    C C2 0.1440(11) 0.5123(17) 0.1134(9) 0.058(4) Uani d . 1 1 . .
    H H2 0.1245 0.5846 0.0821 0.069 Uiso calc R 1 1 . .
    C C3 0.2452(11) 0.4817(14) 0.1192(8) 0.049(3) Uani d . 1 1 . .
    H H3 0.2937 0.5321 0.0917 0.058 Uiso calc R 1 1 . .
    C C4 0.2779(10) 0.3779(13) 0.1647(7) 0.042(3) Uani d . 1 1 . .
    H H4 0.3483 0.3586 0.1694 0.050 Uiso calc R 1 1 . .
    C C6 0.1034(9) 0.3460(16) 0.1916(7) 0.045(3) Uani d . 1 1 . .
    C C5 0.2051(9) 0.3016(13) 0.2038(7) 0.035(3) Uani d . 1 1 . .
    C C8 0.1441(10) 0.1537(15) 0.2778(7) 0.041(3) Uani d . 1 1 . .
    C C11 0.2188(10) -0.0164(13) 0.3649(7) 0.038(3) Uani d . 1 1 . .
    C C16 0.3195(10) 0.0139(14) 0.3591(8) 0.045(3) Uani d . 1 1 . .
    H H16 0.3399 0.0836 0.3263 0.054 Uiso calc R 1 1 . .
    C C15 0.3925(11) -0.0535(18) 0.3993(8) 0.059(4) Uani d . 1 1 . .
    H H15 0.4618 -0.0279 0.3942 0.071 Uiso calc R 1 1 . .
    C C14 0.3684(12) -0.1555(19) 0.4460(8) 0.058(4) Uani d . 1 1 . .
    C C13 0.2672(13) -0.189(2) 0.4510(8) 0.064(5) Uani d . 1 1 . .
    H H13 0.2482 -0.2601 0.4834 0.077 Uiso calc R 1 1 . .
    C C12 0.1923(12) -0.1245(16) 0.4116(7) 0.052(4) Uani d . 1 1 . .
    H H12 0.1234 -0.1523 0.4156 0.063 Uiso calc R 1 1 . .
    C C17 0.4499(16) -0.2322(19) 0.4884(9) 0.074(5) Uani d . 1 1 . .
    H H17A 0.4471 -0.3265 0.4742 0.110 Uiso calc R 1 1 . .
    H H17B 0.4380 -0.2236 0.5425 0.110 Uiso calc R 1 1 . .
    H H17C 0.5170 -0.1960 0.4760 0.110 Uiso calc R 1 1 . .
    N N1 0.0717(9) 0.4456(15) 0.1496(7) 0.058(4) Uani d . 1 1 . .
    N N9 0.2255(8) 0.1982(14) 0.2518(6) 0.049(3) Uani d . 1 1 . .
    N N10 0.1388(8) 0.0493(14) 0.3276(7) 0.054(3) Uani d . 1 1 . .
    H H10 0.0772 0.0197 0.3375 0.065 Uiso calc R 1 1 . .
    Se Se7 0.01740(10) 0.22670(19) 0.24564(9) 0.0504(7) Uani d . 1 1 . .
loop_
    _atom_site_aniso_label
    _atom_site_aniso_U_11
    _atom_site_aniso_U_22
    _atom_site_aniso_U_33
    _atom_site_aniso_U_12
    _atom_site_aniso_U_13
    _atom_site_aniso_U_23
    C2 0.048(8) 0.060(10) 0.066(10) 0.007(8) -0.001(7) -0.012(8)
    C3 0.053(8) 0.028(7) 0.065(9) 0.000(6) 0.001(7) 0.010(7)
    C4 0.038(7) 0.035(8) 0.052(8) 0.001(6) 0.000(6) 0.015(6)
    C6 0.028(6) 0.066(10) 0.041(7) -0.006(7) -0.001(5) -0.006(7)
    C5 0.031(6) 0.032(7) 0.043(7) -0.006(5) 0.001(5) -0.007(6)
    C8 0.036(7) 0.048(8) 0.040(7) 0.016(6) 0.002(6) -0.005(6)
    C11 0.051(8) 0.032(7) 0.031(6) 0.006(6) 0.005(5) -0.003(6)
    C16 0.040(7) 0.042(8) 0.052(8) 0.004(6) 0.005(6) 0.017(7)
    C15 0.039(7) 0.082(13) 0.056(9) 0.003(8) 0.004(7) 0.004(9)
    C14 0.060(9) 0.078(12) 0.036(7) 0.013(8) 0.001(6) 0.007(8)
    C13 0.067(11) 0.084(14) 0.041(8) -0.006(9) 0.005(7) 0.017(9)
    C12 0.055(9) 0.059(10) 0.043(7) -0.005(8) 0.004(7) -0.006(7)
    C17 0.094(14) 0.066(12) 0.061(10) 0.011(10) -0.010(9) 0.007(9)
    N1 0.036(6) 0.089(11) 0.048(7) 0.018(7) -0.007(5) 0.000(7)
    N9 0.024(6) 0.082(10) 0.042(6) 0.005(5) 0.002(4) 0.012(6)
    N10 0.025(5) 0.082(10) 0.054(7) -0.001(6) 0.001(5) -0.009(7)
    Se7 0.0237(9) 0.0734(13) 0.0542(10) -0.0005(7) -0.0003(6) -0.0021(8)
_geom_special_details
;
All e.s.d.'s (except the e.s.d. in the dihedral angle between two l.s. planes)
are estimated using the full covariance matrix. The cell e.s.d.'s are taken
into account individually in the estimation of e.s.d.'s in distances, angles
and torsion angles; correlations between e.s.d.'s in cell parameters are only
used when they are defined by crystal symmetry. An approximate (isotropic)
treatment of cell e.s.d.'s is used for estimating e.s.d.'s involving l.s.
planes.
;
loop_
    _geom_bond_atom_site_label_1
    _geom_bond_atom_site_label_2
    _geom_bond_site_symmetry_2
    _geom_bond_distance
    _geom_bond_publ_flag
    C2 N1 . 1.33(2) ?
    C2 C3 . 1.37(2) ?
    C2 H2 . 0.9500 ?
    C3 C4 . 1.388(18) ?
    C3 H3 . 0.9500 ?
    C4 C5 . 1.410(17) ?
    C4 H4 . 0.9500 ?
    C6 N1 . 1.316(19) ?
    C6 C5 . 1.425(18) ?
    C6 Se7 . 1.907(14) ?
    C5 N9 . 1.371(17) ?
    C8 N9 . 1.248(17) ?
    C8 N10 . 1.375(18) ?
    C8 Se7 . 1.907(12) ?
    C11 C16 . 1.362(19) ?
    C11 N10 . 1.408(17) ?
    C11 C12 . 1.41(2) ?
    C16 C15 . 1.38(2) ?
    C16 H16 . 0.9500 ?
    C15 C14 . 1.36(2) ?
    C15 H15 . 0.9500 ?
    C14 C13 . 1.37(2) ?
    C14 C17 . 1.52(2) ?
    C13 C12 . 1.37(2) ?
    C13 H13 . 0.9500 ?
    C12 H12 . 0.9500 ?
    C17 H17A . 0.9800 ?
    C17 H17B . 0.9800 ?
    C17 H17C . 0.9800 ?
    N10 H10 . 0.8800 ?
loop_
    _geom_angle_atom_site_label_1
    _geom_angle_atom_site_label_2
    _geom_angle_atom_site_label_3
    _geom_angle_site_symmetry_1
    _geom_angle_site_symmetry_3
    _geom_angle
    _geom_angle_publ_flag
    N1 C2 C3 . . 123.0(16) ?
    N1 C2 H2 . . 118.5 ?
    C3 C2 H2 . . 118.5 ?
    C2 C3 C4 . . 120.8(14) ?
    C2 C3 H3 . . 119.6 ?
    C4 C3 H3 . . 119.6 ?
    C3 C4 C5 . . 119.2(12) ?
    C3 C4 H4 . . 120.4 ?
    C5 C4 H4 . . 120.4 ?
    N1 C6 C5 . . 128.4(12) ?
    N1 C6 Se7 . . 125.2(10) ?
    C5 C6 Se7 . . 106.4(10) ?
    N9 C5 C4 . . 126.0(11) ?
    N9 C5 C6 . . 121.0(11) ?
    C4 C5 C6 . . 113.0(12) ?
    N9 C8 N10 . . 123.7(12) ?
    N9 C8 Se7 . . 119.9(11) ?
    N10 C8 Se7 . . 116.3(9) ?
    C16 C11 N10 . . 125.7(12) ?
    C16 C11 C12 . . 117.2(13) ?
    N10 C11 C12 . . 117.1(12) ?
    C11 C16 C15 . . 121.8(13) ?
    C11 C16 H16 . . 119.1 ?
    C15 C16 H16 . . 119.1 ?
    C14 C15 C16 . . 121.9(14) ?
    C14 C15 H15 . . 119.1 ?
    C16 C15 H15 . . 119.1 ?
    C15 C14 C13 . . 116.8(15) ?
    C15 C14 C17 . . 121.6(15) ?
    C13 C14 C17 . . 121.6(16) ?
    C12 C13 C14 . . 123.0(16) ?
    C12 C13 H13 . . 118.5 ?
    C14 C13 H13 . . 118.5 ?
    C13 C12 C11 . . 119.3(14) ?
    C13 C12 H12 . . 120.4 ?
    C11 C12 H12 . . 120.4 ?
    C14 C17 H17A . . 109.5 ?
    C14 C17 H17B . . 109.5 ?
    H17A C17 H17B . . 109.5 ?
    C14 C17 H17C . . 109.5 ?
    H17A C17 H17C . . 109.5 ?
    H17B C17 H17C . . 109.5 ?
    C6 N1 C2 . . 115.7(12) ?
    C8 N9 C5 . . 109.6(11) ?
    C8 N10 C11 . . 128.7(11) ?
    C8 N10 H10 . . 115.7 ?
    C11 N10 H10 . . 115.7 ?
    C8 Se7 C6 . . 82.9(6) ?
loop_
    _geom_torsion_atom_site_label_1
    _geom_torsion_atom_site_label_2
    _geom_torsion_atom_site_label_3
    _geom_torsion_atom_site_label_4
    _geom_torsion_site_symmetry_1
    _geom_torsion_site_symmetry_2
    _geom_torsion_site_symmetry_3
    _geom_torsion_site_symmetry_4
    _geom_torsion
    _geom_torsion_publ_flag
    N1 C2 C3 C4 . . . . -1(2) ?
    C2 C3 C4 C5 . . . . 2(2) ?
    C3 C4 C5 N9 . . . . -178.7(13) ?
    C3 C4 C5 C6 . . . . -1.3(18) ?
    N1 C6 C5 N9 . . . . 177.7(14) ?
    Se7 C6 C5 N9 . . . . -4.7(15) ?
    N1 C6 C5 C4 . . . . 0(2) ?
    Se7 C6 C5 C4 . . . . 177.8(9) ?
    N10 C11 C16 C15 . . . . 178.2(14) ?
    C12 C11 C16 C15 . . . . -3(2) ?
    C11 C16 C15 C14 . . . . 1(2) ?
    C16 C15 C14 C13 . . . . 0(2) ?
    C16 C15 C14 C17 . . . . 178.1(15) ?
    C15 C14 C13 C12 . . . . 0(3) ?
    C17 C14 C13 C12 . . . . -177.8(15) ?
    C14 C13 C12 C11 . . . . -2(3) ?
    C16 C11 C12 C13 . . . . 3(2) ?
    N10 C11 C12 C13 . . . . -177.9(13) ?
    C5 C6 N1 C2 . . . . 1(2) ?
    Se7 C6 N1 C2 . . . . -176.5(11) ?
    C3 C2 N1 C6 . . . . -1(2) ?
    N10 C8 N9 C5 . . . . 179.9(12) ?
    Se7 C8 N9 C5 . . . . 2.3(17) ?
    C4 C5 N9 C8 . . . . 179.0(13) ?
    C6 C5 N9 C8 . . . . 1.8(18) ?
    N9 C8 N10 C11 . . . . 8(2) ?
    Se7 C8 N10 C11 . . . . -174.5(11) ?
    C16 C11 N10 C8 . . . . 1(2) ?
    C12 C11 N10 C8 . . . . -177.8(13) ?
    N9 C8 Se7 C6 . . . . -4.1(12) ?
    N10 C8 Se7 C6 . . . . 178.1(11) ?
    N1 C6 Se7 C8 . . . . -178.1(13) ?
    C5 C6 Se7 C8 . . . . 4.2(9) ?
loop_
    _geom_hbond_atom_site_label_D
    _geom_hbond_atom_site_label_H
    _geom_hbond_atom_site_label_A
    _geom_hbond_site_symmetry_A
    _geom_hbond_distance_DH
    _geom_hbond_distance_HA
    _geom_hbond_distance_DA
    _geom_hbond_angle_DHA
    N10 H10 N1 4_545 0.88 2.11 2.983(16) 175
_iucr_refine_instructions_details
;
TITL w1 in Pbca
CELL 1.54178 13.1383 10.0323 17.8383 90 90 90
ZERR 8 0.002 0.0019 0.0027 0 0 0
LATT 1
SYMM 0.5-X,-Y,0.5+Z
SYMM 0.5+X,0.5-Y,-Z
SYMM -X,0.5+Y,0.5-Z
SFAC C H N Se
UNIT 104 88 24 8
EQIV $1 -X,-0.5+Y,0.5-Z
L.S. 4
PLAN  25
SIZE 0.3 0.3 0.2
TEMP -120
HTAB  N10 N1_$1
bond $h
conf
htab
fmap 2
acta
more -3
MERG 2
SHEL 999 0.86
REM <HKL>E:10/w1.hkl</HKL>
WGHT    0.079600   53.511501
FVAR       0.15832
C2    1    0.143967    0.512344    0.113429    11.00000    0.04784    0.05973 =
         0.06594   -0.01190   -0.00086    0.00685
AFIX  43
H2    2    0.124479    0.584603    0.082145    11.00000   -1.20000
AFIX   0
C3    1    0.245167    0.481699    0.119176    11.00000    0.05276    0.02778 =
         0.06520    0.00987    0.00099    0.00014
AFIX  43
H3    2    0.293676    0.532077    0.091663    11.00000   -1.20000
AFIX   0
C4    1    0.277852    0.377923    0.164701    11.00000    0.03837    0.03538 =
         0.05227    0.01456   -0.00015    0.00067
AFIX  43
H4    2    0.348347    0.358588    0.169411    11.00000   -1.20000
AFIX   0
C6    1    0.103397    0.346001    0.191602    11.00000    0.02787    0.06646 =
         0.04117   -0.00585   -0.00135   -0.00586
C5    1    0.205089    0.301608    0.203849    11.00000    0.03068    0.03244 =
         0.04251   -0.00721    0.00107   -0.00611
C8    1    0.144069    0.153659    0.277772    11.00000    0.03645    0.04768 =
         0.03977   -0.00462    0.00204    0.01610
C11   1    0.218779   -0.016399    0.364927    11.00000    0.05105    0.03171 =
         0.03095   -0.00260    0.00488    0.00610
C16   1    0.319486    0.013942    0.359059    11.00000    0.04030    0.04242 =
         0.05176    0.01697    0.00532    0.00415
AFIX  43
H16   2    0.339896    0.083612    0.326272    11.00000   -1.20000
AFIX   0
C15   1    0.392494   -0.053480    0.399284    11.00000    0.03924    0.08161 =
         0.05617    0.00428    0.00416    0.00294
AFIX  43
H15   2    0.461772   -0.027881    0.394237    11.00000   -1.20000
AFIX   0
C14   1    0.368387   -0.155494    0.445959    11.00000    0.05954    0.07850 =
         0.03560    0.00668    0.00080    0.01328
C13   1    0.267212   -0.189018    0.451048    11.00000    0.06702    0.08430 =
         0.04115    0.01653    0.00480   -0.00607
AFIX  43
H13   2    0.248249   -0.260069    0.483366    11.00000   -1.20000
AFIX   0
C12   1    0.192323   -0.124495    0.411552    11.00000    0.05548    0.05854 =
         0.04326   -0.00569    0.00375   -0.00486
AFIX  43
H12   2    0.123428   -0.152342    0.415578    11.00000   -1.20000
AFIX   0
C17   1    0.449856   -0.232212    0.488437    11.00000    0.09413    0.06578 =
         0.06077    0.00660   -0.01025    0.01121
AFIX 137
H17A  2    0.447051   -0.326506    0.474239    11.00000   -1.50000
H17B  2    0.437988   -0.223590    0.542458    11.00000   -1.50000
H17C  2    0.517034   -0.195982    0.475990    11.00000   -1.50000
AFIX   0
N1    3    0.071712    0.445609    0.149625    11.00000    0.03591    0.08926 =
         0.04835   -0.00041   -0.00733    0.01809
N9    3    0.225463    0.198172    0.251812    11.00000    0.02384    0.08193 =
         0.04224    0.01178    0.00174    0.00506
N10   3    0.138792    0.049348    0.327588    11.00000    0.02530    0.08191 =
         0.05431   -0.00876    0.00120   -0.00065
AFIX  43
H10   2    0.077199    0.019694    0.337466    11.00000   -1.20000
AFIX   0
SE7   4    0.017398    0.226701    0.245637    11.00000    0.02373    0.07339 =
         0.05415   -0.00214   -0.00030   -0.00051
HKLF 4
REM  w1 in Pbca
REM R1 =  0.0939 for   1423 Fo > 4sig(Fo)  and  0.1245 for all   1863 data
REM    155 parameters refined using      0 restraints
END
WGHT      0.0779     55.2699
REM Highest difference peak  1.466,  deepest hole -2.492,  1-sigma level  0.220
Q1    1   0.0187  0.3977  0.2572  11.00000  0.05    1.47
Q2    1   0.0168  0.2756  0.3090  11.00000  0.05    1.26
Q3    1   0.0190  0.2744  0.1896  11.00000  0.05    1.21
Q4    1   0.0143  0.1501  0.3085  11.00000  0.05    0.90
Q5    1   0.0177  0.1532  0.1829  11.00000  0.05    0.87
Q6    1   0.4796 -0.1077  0.3187  11.00000  0.05    0.84
Q7    1   0.4868 -0.1179  0.3380  11.00000  0.05    0.84
Q8    1  -0.0057  0.0226  0.2198  11.00000  0.05    0.82
Q9    1  -0.0084  0.0231  0.2728  11.00000  0.05    0.75
Q10   1   0.1622  0.0764  0.2782  11.00000  0.05    0.74
Q11   1  -0.0597  0.1296  0.2495  11.00000  0.05    0.71
Q12   1   0.1145  0.4052  0.2505  11.00000  0.05    0.71
Q13   1   0.1131  0.2741  0.2521  11.00000  0.05    0.69
Q14   1   0.4182  0.4053  0.2478  11.00000  0.05    0.68
;
data_New_Global_Publ_Block
_journal_date_recd_electronic     2013-08-06
_journal_date_accepted     2013-08-22
_journal_name_full     'Acta Crystallographica, Section E'
_journal_year     2013
_journal_volume     69
_journal_issue     10
_journal_page_first     o1497
_journal_page_last     o1497
_journal_paper_category     QO
_journal_paper_doi     10.1107/S1600536813023659
_journal_coeditor_code     ZS2275
_publ_contact_author_name     'Hua Zhou'
_publ_contact_author_address
;
Department of Food Science and Technology, Jinan University,
Guangzhou 510632, People's Republic of China
;
_publ_contact_author_email     'zhouhua5460@jnu.edu.cn'
_publ_contact_author_fax     ?
_publ_contact_author_phone     ?
_publ_section_title
;
<i>N</i>-<i>p</i>-Tolyl-1,3-selenazolo[5,4-<i>b</i>]pyridin-2-amine
;
loop_
    _publ_author_name
    _publ_author_footnote
    _publ_author_address
    'Wu, Zhaojun' .
;
Department of Chemistry, Jinan University, Guangzhou 510632,
People's Republic of China
;
    'Li, Yiqun' .
;
Department of Chemistry, Jinan University, Guangzhou 510632,
People's Republic of China
;
    'Zhou, Hua' .
;
Department of Food Science and Technology, Jinan
University, Guangzhou 510632, People's Republic of China
;
    'Zhou, Meiyun' .
;
Department of Chemistry, Jinan University, Guangzhou 510632,
People's Republic of China
;
