# Supplementary material for: N-p-Tolyl-1,3-selenazolo[5,4-b]pyridin-2-amine
Source: Acta Crystallogr Sect E Struct Rep Online. 2013 Sep 4;69(Pt 10):o1497. doi: 10.1107/S1600536813023659 (PMC3790372; doi:10.1107/S1600536813023659)
Supplement: Supplementary file 2 [file e-69-o1497-Isup2.hkl]

# 
# h,k,l, Fc-squared, Fo-squared, sigma(Fo-squared) and status flag 
# 
data_I
_shelx_title '    w1 in Pbca' 
_shelx_refln_list_code          4 
_shelx_F_calc_maximum      215.15 
_exptl_crystal_F_000      1152.00 
_reflns_d_resolution_high  0.8607 
 
loop_ 
 _symmetry_equiv_pos_as_xyz 
 'x, y, z' 
 '-x+1/2, -y, z+1/2' 
 'x+1/2, -y+1/2, -z' 
 '-x, y+1/2, -z+1/2' 
 '-x, -y, -z' 
 'x-1/2, y, -z-1/2' 
 '-x-1/2, y-1/2, z' 
 'x, -y-1/2, z-1/2' 
 
_cell_length_a    13.1383 
_cell_length_b    10.0323 
_cell_length_c    17.8383 
_cell_angle_alpha  90.000 
_cell_angle_beta   90.000 
_cell_angle_gamma  90.000 
 
_shelx_F_squared_multiplier     1.000 
 
loop_ 
 _refln_index_h 
 _refln_index_k 
 _refln_index_l 
 _refln_F_squared_calc 
 _refln_F_squared_meas 
 _refln_F_squared_sigma 
 _refln_observed_status 
   2   0   0       72.02      149.20      9.18 o 
   4   0   0    25846.03    23205.81    665.84 o 
   6   0   0     8223.21     7167.40    118.09 o 
   8   0   0    16297.36    15222.85    205.06 o 
  10   0   0     2263.43     2169.45    104.92 o 
  12   0   0       12.81       13.56     15.56 o 
  14   0   0      607.06      590.04     59.44 o 
   4   1   0    13469.11    13052.93     86.74 o 
   6   1   0    12009.88    10868.70    100.98 o 
   8   1   0     7947.86     7279.91    154.79 o 
  10   1   0    18358.06    17786.78    211.35 o 
  12   1   0     5428.28     5393.37    102.69 o 
  14   1   0     5706.02     5465.32    122.54 o 
   0   2   0    18682.29    16772.75    111.70 o 
   6   2   0    13135.63    11375.05    177.53 o 
   8   2   0     6257.96     6138.51    104.19 o 
  10   2   0     3648.49     3638.05     82.46 o 
  12   2   0       71.90       57.05     30.32 o 
  14   2   0       12.23       31.12     19.55 o 
   2   3   0      633.95      533.01     19.24 o 
   4   3   0       82.98      185.91     21.94 o 
   6   3   0    26811.13    26700.83    295.62 o 
   8   3   0     5085.80     4291.13     78.57 o 
  10   3   0     8677.83     8690.31    153.10 o 
  12   3   0     4808.78     4796.89    181.92 o 
  14   3   0     4019.40     3847.00    135.24 o 
   0   4   0    36484.67    35030.40    319.55 o 
   2   4   0    13131.22    13160.05    177.93 o 
   4   4   0    23056.32    22503.96    255.32 o 
   6   4   0     5274.79     4972.82    140.03 o 
   8   4   0     2713.49     2736.77     66.41 o 
  10   4   0      376.96      350.27     51.06 o 
  12   4   0      597.17      572.88     62.63 o 
  14   4   0        4.52        7.98     12.37 o 
   2   5   0      893.53     1004.78     28.83 o 
   4   5   0     4465.58     5356.20    136.04 o 
   6   5   0     5534.15     5379.87     75.93 o 
   8   5   0     1796.89     1782.48    104.52 o 
  10   5   0     2081.52     2003.49    118.09 o 
  12   5   0     1510.78     1521.97     94.95 o 
   0   6   0       97.07      197.48     25.53 o 
   2   6   0    15485.44    16122.87    246.15 o 
   4   6   0     3558.31     4068.94     74.02 o 
   6   6   0     1558.11     1526.92     49.80 o 
   8   6   0      162.05      115.29     32.71 o 
  10   6   0      396.83      351.87     51.46 o 
  12   6   0       82.88      115.29     27.93 o 
   2   7   0      584.62      306.49     33.89 o 
   4   7   0      963.18     1700.29    114.10 o 
   6   7   0      387.44      749.27    255.72 o 
   8   7   0     1760.45     3143.67    171.55 o 
  10   7   0       93.92     3000.05    157.18 o 
  12   7   0      707.06     2834.49    128.06 o 
   0   8   0     1515.52     8294.82    249.34 o 
   2   8   0       60.00     5354.26    778.54 o 
   4   8   0      843.64     6385.08    230.59 o 
   6   8   0      402.24      408.52     67.02 o 
   8   8   0      123.28     1768.91    127.26 o 
  10   8   0       22.65     1032.86     87.37 o 
   2   9   0       10.50      349.87     61.04 o 
   4   9   0     1172.33     1226.35    104.92 o 
   6   9   0      533.60     1684.09   1056.00 o 
   8   9   0      338.95       35.22     16.77 o 
   2  10   0      730.60      923.55     95.35 o 
   4  10   0      503.12      623.95     75.00 o 
   6  10   0        7.06     1530.34    100.13 o 
   4  11   0       37.69        7.98     13.96 o 
   1   1   1      592.68      577.77      8.14 o 
   2   1   1      841.36      796.69     27.13 o 
   3   1   1      611.78      620.55     12.71 o 
   4   1   1     2514.65     2467.12     30.55 o 
   5   1   1       10.60       10.53      2.76 o 
   6   1   1      814.15      780.07     25.42 o 
   7   1   1       18.99       46.90      8.97 o 
   8   1   1      406.78      351.76     24.67 o 
   9   1   1       62.97       37.34      6.52 o 
  10   1   1     2287.81     2378.16     55.06 o 
  11   1   1      111.24      116.26     12.33 o 
  12   1   1      104.00      127.95     16.86 o 
  13   1   1      136.01      125.23     17.85 o 
  14   1   1      152.21      219.58     16.31 o 
  15   1   1      105.09      114.55     11.47 o 
   0   2   1      256.50      214.11      9.01 o 
   1   2   1     1422.10     1219.59     12.29 o 
   2   2   1     5340.60     5557.67     81.78 o 
   3   2   1        8.63        7.98      5.98 o 
   4   2   1      770.42      724.88     38.70 o 
   5   2   1      268.81      253.82     18.05 o 
   6   2   1     6992.68     7743.79    104.64 o 
   7   2   1        4.36       -6.80      6.80 o 
   8   2   1     1977.46     2068.12     35.36 o 
   9   2   1       17.38       11.42      4.24 o 
  10   2   1      355.08      324.46     23.29 o 
  11   2   1      113.65      166.59     18.08 o 
  12   2   1       80.63      120.70     18.00 o 
  13   2   1        3.88        7.83      9.69 o 
  14   2   1      110.04       83.39     17.99 o 
   1   3   1      828.03      849.05     12.75 o 
   2   3   1     2582.41     2037.59     28.96 o 
   3   3   1       68.97       73.41     13.17 o 
   4   3   1       26.29      102.08     12.12 o 
   5   3   1        8.03       10.84      7.58 o 
   6   3   1     2516.04     2581.45     66.15 o 
   7   3   1       31.05       52.14     11.36 o 
   8   3   1     2996.65     3525.53     52.42 o 
   9   3   1      120.84      111.86     15.81 o 
  10   3   1     1123.67     1249.33     50.04 o 
  11   3   1     1036.65     1064.13     47.54 o 
  12   3   1      305.44      445.32     31.02 o 
  13   3   1      386.06      321.06     32.72 o 
  14   3   1     1397.46     1409.42     57.95 o 
   0   4   1     8766.18     9742.25     70.73 o 
   1   4   1      710.70      869.51     19.50 o 
   2   4   1     8294.21     9882.56    104.51 o 
   3   4   1       13.71       28.62      8.45 o 
   4   4   1    11111.47    13691.58    141.18 o 
   5   4   1      288.17      281.68     22.99 o 
   6   4   1      524.09      562.14     33.95 o 
   7   4   1        1.90        5.00      4.67 o 
   8   4   1     1281.64     1676.35     41.48 o 
   9   4   1      202.90      255.92     23.20 o 
  10   4   1      185.93      286.47     25.55 o 
  11   4   1      246.74      229.56     23.12 o 
  12   4   1      386.73      368.18     36.47 o 
  13   4   1       12.26        3.12     10.01 o 
  14   4   1       19.86       31.85     10.84 o 
   1   5   1      138.95      179.05      8.52 o 
   2   5   1       24.31       29.37      6.10 o 
   3   5   1      115.44       84.70     10.60 o 
   4   5   1     3667.86     3908.42     68.50 o 
   5   5   1       74.08      100.07     11.22 o 
   6   5   1     1568.03     2157.49     36.95 o 
   7   5   1        0.40        0.02      6.95 o 
   8   5   1     2054.07     2186.86     64.03 o 
   9   5   1      167.32      115.88     17.24 o 
  10   5   1     2516.69     3310.01     80.29 o 
  11   5   1       95.28       87.14     20.05 o 
  12   5   1      879.94     1042.17     56.12 o 
  13   5   1       40.63       27.33     12.40 o 
   0   6   1     8755.74    11636.18    325.54 o 
   1   6   1        5.90       10.74      6.76 o 
   2   6   1     4014.72     5134.26    494.52 o 
   3   6   1        3.61        9.09      4.53 o 
   4   6   1     3867.68     5482.05    127.68 o 
   5   6   1      151.08      241.08     13.27 o 
   6   6   1     4173.84     5405.07     72.86 o 
   7   6   1       50.91      119.30     14.52 o 
   8   6   1     1861.34     2558.45     71.12 o 
   9   6   1       47.50       80.20     14.88 o 
  10   6   1      302.54      531.01     43.00 o 
  11   6   1       32.49       34.89     13.97 o 
  12   6   1       98.78       47.08     19.95 o 
   1   7   1       99.05       31.26     16.86 o 
   2   7   1      124.46      733.13    352.70 o 
   3   7   1        1.92        1.99      7.57 o 
   4   7   1     1107.78     1086.52     56.49 o 
   5   7   1        2.61       14.62     19.15 o 
   6   7   1      381.60      765.96     39.83 o 
   7   7   1        2.68       11.00     11.08 o 
   8   7   1     2130.14     2333.68    275.47 o 
   9   7   1       36.31       20.09     20.30 o 
  10   7   1     1184.22      221.53    161.17 o 
  11   7   1        4.05        2.53     13.51 o 
  12   7   1     1565.07      863.71     72.21 o 
   0   8   1     3442.62      481.65    296.41 o 
   1   8   1        1.93        3.37     13.53 o 
   2   8   1     3036.79      186.68     33.28 o 
   3   8   1        7.08       11.13     16.22 o 
   4   8   1     3390.23      631.96     74.40 o 
   5   8   1       74.75       41.10     14.08 o 
   6   8   1      215.42      267.16     27.61 o 
   7   8   1        5.56      235.63    276.67 o 
   8   8   1     1063.64      244.90    202.66 o 
   9   8   1        1.61      289.92    327.13 o 
  10   8   1      529.96        7.40     19.55 o 
   1   9   1       14.73       -3.90     14.54 o 
   2   9   1       67.61       -0.06     18.31 o 
   3   9   1       70.18       12.52     18.21 o 
   4   9   1      609.01      913.20    870.69 o 
   5   9   1        0.70       13.67     10.70 o 
   6   9   1      943.44      123.71     55.85 o 
   7   9   1        6.83       15.63     17.63 o 
   8   9   1       63.26      119.50     41.89 o 
   9   9   1       29.87       27.32     11.92 o 
   0  10   1      441.68        1.60     28.32 o 
   1  10   1        9.01       13.48     19.18 o 
   2  10   1     1959.50      320.87    337.70 o 
   3  10   1       67.76        6.55     18.57 o 
   4  10   1      164.11      516.79    367.03 o 
   5  10   1        5.82       78.84     59.24 o 
   6  10   1      842.85       18.42     14.67 o 
   7  10   1       73.24        8.22     20.75 o 
   1  11   1        9.33       26.73     18.35 o 
   2  11   1      111.13      247.40     25.67 o 
   3  11   1        4.32        0.10      8.00 o 
   4  11   1        0.36       12.12     11.52 o 
   1   0   2     3293.24     3059.07     23.54 o 
   2   0   2    20999.18    18596.63    301.80 o 
   3   0   2        0.08        6.14      5.19 o 
   4   0   2    28379.52    23759.67    597.82 o 
   5   0   2     6969.61     7285.94     96.94 o 
   6   0   2    20086.80    17910.15    135.28 o 
   7   0   2      367.08      433.38     23.37 o 
   8   0   2    10000.48     9192.84    167.16 o 
   9   0   2        2.92       19.95     13.56 o 
  10   0   2     4126.04     3849.80    145.61 o 
  11   0   2      159.85      158.78     35.51 o 
  12   0   2      303.93      331.92     48.67 o 
  13   0   2       36.69       37.72     11.54 o 
  14   0   2      444.03      535.35     39.26 o 
  15   0   2      130.70      108.11     23.54 o 
   1   1   2       56.87       91.67      6.06 o 
   2   1   2     7336.01     6523.11     84.18 o 
   3   1   2      413.57      314.77     21.54 o 
   4   1   2      628.48      662.24     34.31 o 
   5   1   2      364.80      411.84     17.85 o 
   6   1   2    10847.86    10060.02     69.56 o 
   7   1   2      510.61      629.18     30.18 o 
   8   1   2     7628.82     6677.77     89.69 o 
   9   1   2       15.49       17.42      6.48 o 
  10   1   2    12580.37    12377.25    147.34 o 
  11   1   2      641.85      672.86     33.72 o 
  12   1   2     7839.12     7646.90    110.55 o 
  13   1   2       99.56      104.70     15.66 o 
  14   1   2     5648.34     5506.91     74.10 o 
  15   1   2        4.83        0.44      9.38 o 
   1   2   2      444.67      506.24     10.05 o 
   2   2   2    20074.09    17700.29    153.19 o 
   3   2   2       45.25       68.22     12.37 o 
   4   2   2    29090.25    24725.67    227.00 o 
   5   2   2     1084.96     1260.26     56.65 o 
   6   2   2    14928.18    13097.37    219.42 o 
   7   2   2      580.37      578.93     31.45 o 
   8   2   2     8141.40     7680.47     81.80 o 
   9   2   2      265.25      323.39     16.93 o 
  10   2   2     4575.20     4745.00     83.97 o 
  11   2   2     1230.69     1204.82     44.44 o 
  12   2   2      324.86      318.24     27.56 o 
  13   2   2       11.85        9.97      8.50 o 
  14   2   2       13.06       12.15      8.49 o 
   1   3   2      212.28      121.25      6.51 o 
   2   3   2       61.28       44.87      4.56 o 
   3   3   2      273.66      259.31     23.54 o 
   4   3   2      656.35      629.13     39.89 o 
   5   3   2      179.17      296.81     30.72 o 
   6   3   2     8712.94     8547.93    119.89 o 
   7   3   2     1365.03     1619.77     36.41 o 
   8   3   2     3805.44     3389.59     51.92 o 
   9   3   2      554.95      573.47     29.11 o 
  10   3   2     8490.63     8583.21    130.48 o 
  11   3   2      193.88      207.71     24.32 o 
  12   3   2     5313.55     5262.51    102.27 o 
  13   3   2        2.65        8.89      8.04 o 
  14   3   2     3937.94     3965.47     94.60 o 
   0   4   2    12500.90    12468.99    104.84 o 
   1   4   2       21.01       42.12      5.23 o 
   2   4   2    10924.38    10776.95    107.83 o 
   3   4   2      113.68      125.66     14.19 o 
   4   4   2    12682.77    12670.02    193.49 o 
   5   4   2      169.48      262.23     22.14 o 
   6   4   2     8697.52     8744.40    132.30 o 
   7   4   2        0.34        6.89      4.44 o 
   8   4   2     2792.46     2835.40     70.39 o 
   9   4   2      387.50      379.51     28.39 o 
  10   4   2     1769.66     2042.45     64.35 o 
  11   4   2       71.12       61.88     14.63 o 
  12   4   2      214.47      181.61     19.91 o 
  13   4   2        3.77        1.40     10.15 o 
  14   4   2        6.22        1.20      9.97 o 
   1   5   2        3.58        9.86      3.62 o 
   2   5   2       32.23       47.81      9.39 o 
   3   5   2      128.26      175.68     17.63 o 
   4   5   2      915.41      998.67     35.15 o 
   5   5   2      735.45      838.28     24.01 o 
   6   5   2     1919.54     1959.12     36.27 o 
   7   5   2      418.71      457.12     24.82 o 
   8   5   2     2778.77     2874.52     63.46 o 
   9   5   2       18.56       35.40     12.66 o 
  10   5   2     2863.92     3028.43     77.76 o 
  11   5   2       30.28       16.34      9.96 o 
  12   5   2     1188.95     1258.46     60.50 o 
  13   5   2      186.16      192.70     33.91 o 
   0   6   2     1931.47     2088.86     85.77 o 
   1   6   2       18.01       84.11     53.97 o 
   2   6   2     3987.97     5229.67    909.39 o 
   3   6   2       35.84       29.20      7.35 o 
   4   6   2     3627.31     3879.66     75.56 o 
   5   6   2       37.09       58.42      9.79 o 
   6   6   2     1878.04     2220.28     53.99 o 
   7   6   2      346.37      305.19     22.09 o 
   8   6   2     1360.52     1456.92     46.74 o 
   9   6   2       55.25       36.79     12.74 o 
  10   6   2      182.07      186.29     20.42 o 
  11   6   2        0.42       -3.96     10.29 o 
  12   6   2      100.93      179.04     75.00 o 
   1   7   2       21.99       37.03     10.82 o 
   2   7   2       57.71      262.63     20.32 o 
   3   7   2        0.88        0.94      7.50 o 
   4   7   2      341.49     1688.74     80.59 o 
   5   7   2      167.52      147.44     30.13 o 
   6   7   2      207.48      220.78     26.37 o 
   7   7   2      772.73     1033.52     54.01 o 
   8   7   2      672.59      733.82    142.22 o 
   9   7   2       46.30       40.86     15.42 o 
  10   7   2      325.17     3101.99    112.37 o 
  11   7   2        3.04       -4.24     14.10 o 
   0   8   2      147.49     6327.94   2318.85 o 
   1   8   2        8.45      116.29     65.41 o 
   2   8   2      595.78     5921.45    123.92 o 
   3   8   2        0.44      343.25     56.65 o 
   4   8   2      384.66     6707.74    351.47 o 
   5   8   2        0.45       71.02     19.02 o 
   6   8   2      166.08      274.04     29.47 o 
   7   8   2      374.36      297.79    111.94 o 
   8   8   2      366.16      413.35     36.95 o 
   9   8   2      453.70       11.62     38.30 o 
  10   8   2       31.61      862.33    291.43 o 
   1   9   2        0.03        4.00     17.20 o 
   2   9   2        2.12      192.36    200.67 o 
   3   9   2        1.58      168.44    100.93 o 
   4   9   2       90.56      878.94    252.93 o 
   5   9   2       44.12        5.64     16.97 o 
   6   9   2       75.01      127.77     53.86 o 
   7   9   2       57.62       40.22     13.11 o 
   8   9   2      179.91       82.45     50.27 o 
   9   9   2        4.35       -0.80      8.88 o 
   0  10   2        1.59      850.94     83.78 o 
   1  10   2       26.46        7.18     25.53 o 
   2  10   2      114.13     1420.11   1099.89 o 
   3  10   2        1.58        7.96     12.13 o 
   4  10   2       55.01      464.42    212.36 o 
   5  10   2       41.78       11.50     14.56 o 
   6  10   2       21.57     1128.60    722.29 o 
   7  10   2       13.94       78.59     24.73 o 
   1  11   2        6.27       -2.28      9.94 o 
   2  11   2        0.91        0.42      9.09 o 
   3  11   2       90.72       86.89     11.92 o 
   4  11   2        1.51       -7.18     13.56 o 
   1   1   3     8471.35     8181.92     82.58 o 
   2   1   3     9827.79     9303.07     69.24 o 
   3   1   3     1462.70     1496.25    117.89 o 
   4   1   3      647.87      805.61     26.07 o 
   5   1   3     2243.05     2104.97     71.21 o 
   6   1   3     1021.97     1335.85     72.81 o 
   7   1   3        9.97       20.52      8.58 o 
   8   1   3      863.05     1166.94     34.04 o 
   9   1   3       27.89       31.69     10.95 o 
  10   1   3      668.04      620.10     44.43 o 
  11   1   3      514.02      539.73     30.26 o 
  12   1   3        0.71       20.42     10.08 o 
  13   1   3      180.34      151.85     16.32 o 
  14   1   3      224.01      240.92     17.83 o 
   1   2   3    18588.55    18041.29    119.72 o 
   2   2   3        6.50        5.78      4.51 o 
   3   2   3      412.10      374.61     27.13 o 
   4   2   3     1664.56     1745.77     62.24 o 
   5   2   3        6.68        8.38      9.57 o 
   6   2   3      960.95      947.89     54.26 o 
   7   2   3      431.49      375.38     25.81 o 
   8   2   3     1770.81     1917.78     37.61 o 
   9   2   3       28.68       21.96      5.77 o 
  10   2   3       23.99       25.30     10.71 o 
  11   2   3        5.31       -4.61      9.73 o 
  12   2   3        0.28        2.68     10.88 o 
  13   2   3      163.26      147.69     17.89 o 
  14   2   3       53.16       41.93      8.33 o 
   1   3   3      149.46      131.99      6.93 o 
   2   3   3       61.27       87.66      8.21 o 
   3   3   3      327.07      344.31     24.73 o 
   4   3   3      301.54      336.71     31.12 o 
   5   3   3        4.40        0.40      8.78 o 
   6   3   3     1685.58     1604.55     75.40 o 
   7   3   3       14.20        4.42      5.83 o 
   8   3   3     1388.19     1501.93     35.09 o 
   9   3   3        7.37       -0.67      7.63 o 
  10   3   3     3698.51     3919.83     88.69 o 
  11   3   3      343.75      349.79     28.28 o 
  12   3   3       49.46       93.90     15.89 o 
  13   3   3      384.77      313.19     24.67 o 
  14   3   3     1184.31     1228.07     39.92 o 
   0   4   3    10984.76    12305.73    105.05 o 
   1   4   3      355.52      379.13     13.29 o 
   2   4   3     2287.22     2486.23     46.73 o 
   3   4   3      647.24      820.76     33.84 o 
   4   4   3     6540.82     8143.37    111.56 o 
   5   4   3        0.13        7.24      7.75 o 
   6   4   3     4717.76     5122.09     94.56 o 
   7   4   3       90.13      157.81     11.75 o 
   8   4   3     2421.54     2956.93     62.29 o 
   9   4   3       59.87       27.30     11.25 o 
  10   4   3        2.25       20.53     11.58 o 
  11   4   3      300.03      270.53     24.84 o 
  12   4   3      109.75      145.41     18.24 o 
  13   4   3        0.35       -7.29      7.29 o 
  14   4   3       91.48       83.38     21.14 o 
   1   5   3      221.84      237.61     15.09 o 
   2   5   3     1585.73     2122.34     45.31 o 
   3   5   3      720.41      895.00     38.85 o 
   4   5   3      109.68      102.72     15.09 o 
   5   5   3      227.13      236.12     13.44 o 
   6   5   3     2288.32     2963.66     44.73 o 
   7   5   3      531.53      552.24     27.31 o 
   8   5   3     2485.69     2665.94     61.53 o 
   9   5   3      457.45      499.68     32.62 o 
  10   5   3     2220.90     3002.35     77.51 o 
  11   5   3      420.94      416.85     29.05 o 
  12   5   3      849.91     1104.67     42.91 o 
  13   5   3       65.84       35.35     12.27 o 
   0   6   3     7520.65     9990.81   1499.63 o 
   1   6   3       89.32      195.14     14.43 o 
   2   6   3     5505.27     4763.62    849.39 o 
   3   6   3       62.14       62.07     21.09 o 
   4   6   3     7284.10     9683.30    176.82 o 
   5   6   3        1.88       10.62      5.57 o 
   6   6   3      289.30      324.76     25.22 o 
   7   6   3       80.85       80.84     12.82 o 
   8   6   3     2655.38     3754.39     74.68 o 
   9   6   3       28.20       26.38     11.68 o 
  10   6   3      278.39      443.36     29.78 o 
  11   6   3      140.49      140.11     20.22 o 
  12   6   3      265.92      130.85     32.31 o 
   1   7   3        0.07       32.36     20.46 o 
   2   7   3       94.40      130.08     18.83 o 
   3   7   3        2.63      328.13    200.73 o 
   4   7   3     1069.03     1324.93   1022.49 o 
   5   7   3      217.55      112.41     33.71 o 
   6   7   3     2362.10     2493.36    986.39 o 
   7   7   3      304.51      713.89    244.96 o 
   8   7   3      360.04      324.65     31.97 o 
   9   7   3      124.13       92.98     32.90 o 
  10   7   3     1422.22      371.58     49.27 o 
  11   7   3        0.60       -5.31     28.13 o 
   0   8   3     1469.32       85.23     70.41 o 
   1   8   3       71.67       10.87     16.01 o 
   2   8   3     3816.21     2674.66   1954.82 o 
   3   8   3      143.23        9.14     17.43 o 
   4   8   3     2088.57       49.83     21.54 o 
   5   8   3      124.48       41.11     15.81 o 
   6   8   3     1633.82     1301.19    479.83 o 
   7   8   3       43.43       30.53     18.20 o 
   8   8   3      296.43      468.26     39.30 o 
   9   8   3       54.07       46.63     21.94 o 
  10   8   3      344.25       17.86     10.96 o 
   1   9   3       89.51        5.02     13.12 o 
   2   9   3        0.45       29.09     21.19 o 
   3   9   3       66.03       71.87     16.17 o 
   4   9   3      441.51      383.12    154.84 o 
   5   9   3        0.28        7.82     11.63 o 
   6   9   3      460.68      625.68    257.80 o 
   7   9   3       13.12       28.03      9.51 o 
   8   9   3      635.99       78.91     28.92 o 
   9   9   3        0.13       35.90     15.56 o 
   0  10   3     1304.68        0.80     21.94 o 
   1  10   3       28.29       29.22     17.25 o 
   2  10   3      509.75     1265.77     63.75 o 
   3  10   3       19.47       17.79     10.12 o 
   4  10   3     1290.44     1814.60    609.75 o 
   5  10   3       28.53        4.56     11.11 o 
   6  10   3      167.31       33.70     14.65 o 
   7  10   3        8.52       23.54     16.76 o 
   1  11   3        7.92        3.94     10.51 o 
   2  11   3       23.21       97.14     18.05 o 
   3  11   3        0.18        2.23      5.32 o 
   4  11   3      150.81        0.80     11.97 o 
   0   0   4     9967.24     8728.87     99.34 o 
   1   0   4    12172.97    11195.81     78.72 o 
   3   0   4        2.84        2.93      2.58 o 
   4   0   4    46289.18    39894.27    271.68 o 
   5   0   4     6192.02     6320.05    112.90 o 
   6   0   4    17440.95    15956.91    182.72 o 
   7   0   4      293.53      287.64     26.73 o 
   8   0   4     9087.31     8485.11    195.08 o 
   9   0   4      618.41      657.46     59.84 o 
  10   0   4     2091.25     2005.48    110.11 o 
  11   0   4     1290.58     1410.26     95.75 o 
  12   0   4      145.40      142.42     19.68 o 
  13   0   4      168.12      155.88     18.93 o 
  14   0   4       64.45       64.93     13.10 o 
   1   1   4     4895.29     4636.87     48.51 o 
   2   1   4    13917.33    13194.11     68.30 o 
   3   1   4      394.81      332.79      9.52 o 
   4   1   4      954.39      808.77     23.54 o 
   5   1   4        9.98       18.02      5.10 o 
   6   1   4    20059.16    19083.48    470.95 o 
   7   1   4       45.19       65.25     11.42 o 
   8   1   4     7762.01     7102.61     84.45 o 
   9   1   4      616.24      562.25     39.35 o 
  10   1   4    14318.90    13715.81    142.11 o 
  11   1   4       68.74       90.65     14.63 o 
  12   1   4     4755.02     4525.61     84.38 o 
  13   1   4       55.18       51.03      8.54 o 
  14   1   4     5321.48     5113.15     67.46 o 
   1   2   4    10063.96    10081.73    209.44 o 
   2   2   4     9962.03     9182.25    215.43 o 
   3   2   4      663.39      600.55     16.27 o 
   4   2   4    29205.97    28767.47    372.01 o 
   5   2   4       93.32       92.55     18.75 o 
   6   2   4     7184.86     6196.60    291.83 o 
   7   2   4       96.98       97.22     14.53 o 
   8   2   4     7038.32     6867.06     71.45 o 
   9   2   4      538.54      536.66     23.85 o 
  10   2   4     1124.26     1150.95     42.06 o 
  11   2   4      315.35      241.80     21.05 o 
  12   2   4      367.04      377.33     25.35 o 
  13   2   4        3.22        5.34      4.69 o 
  14   2   4      112.68       94.72     10.20 o 
   1   3   4      306.39      405.56     11.29 o 
   2   3   4     4110.06     4344.13     93.75 o 
   3   3   4      380.26      478.79     24.12 o 
   4   3   4    11767.13    12288.44    526.01 o 
   5   3   4     3131.14     3235.23    169.55 o 
   6   3   4     7216.32     6607.89    162.37 o 
   7   3   4       59.05       84.28      8.45 o 
   8   3   4     4693.18     4371.66     50.90 o 
   9   3   4      185.27      152.15     16.34 o 
  10   3   4     6258.93     6338.89    106.99 o 
  11   3   4      163.58      158.95     19.63 o 
  12   3   4     3526.97     3583.64     82.86 o 
  13   3   4        8.73       13.27      7.89 o 
  14   3   4     3044.13     2733.11     71.89 o 
   0   4   4     5341.50     5487.86    116.49 o 
   1   4   4     3565.85     4007.51     70.84 o 
   2   4   4    22834.97    21500.75    165.08 o 
   3   4   4      176.81      187.52     17.55 o 
   4   4   4    15587.09    16784.90    376.40 o 
   5   4   4      196.85      276.04     23.69 o 
   6   4   4     5135.20     4716.13     62.78 o 
   7   4   4      198.61      234.49     13.00 o 
   8   4   4     1273.11     1344.12     42.41 o 
   9   4   4      130.87      132.69     22.44 o 
  10   4   4     1807.86     1883.48     65.46 o 
  11   4   4        4.19        7.87     10.41 o 
  12   4   4       60.98       62.57     13.03 o 
  13   4   4       28.24       33.13      9.56 o 
   1   5   4      138.21      106.38     14.53 o 
   2   5   4      215.98      435.90     21.33 o 
   3   5   4      170.37      430.74     27.77 o 
   4   5   4     1034.37      814.28     40.16 o 
   5   5   4      752.85      807.93     29.29 o 
   6   5   4     3640.15     4228.61     53.98 o 
   7   5   4      154.93      235.92     18.70 o 
   8   5   4     3347.26     3216.68     67.65 o 
   9   5   4       28.50       48.85     13.80 o 
  10   5   4     1675.81     1880.80     69.72 o 
  11   5   4       18.80       51.55     13.92 o 
  12   5   4     2150.12     2031.05     56.29 o 
  13   5   4       28.53       38.67     10.90 o 
   0   6   4     7248.57     7358.24   1223.36 o 
   1   6   4       48.26       74.21     32.12 o 
   2   6   4     1789.75     5081.28   2077.11 o 
   3   6   4        7.26       31.92     18.51 o 
   4   6   4     4675.11     4803.37     87.57 o 
   5   6   4       66.63       64.31     15.45 o 
   6   6   4     1562.50     1942.44     63.09 o 
   7   6   4      321.02      421.48     30.23 o 
   8   6   4      720.68      710.30     33.38 o 
   9   6   4       10.51       18.42     11.25 o 
  10   6   4      193.41      197.68     26.24 o 
  11   6   4       22.04       18.17     10.73 o 
  12   6   4      126.35      116.90     18.08 o 
   1   7   4       32.99       87.86     25.42 o 
   2   7   4       63.74      219.31     20.29 o 
   3   7   4      400.55      353.63    236.20 o 
   4   7   4     1434.93     1796.66     65.97 o 
   5   7   4       63.15       47.96     14.26 o 
   6   7   4      253.17     4566.24    698.75 o 
   7   7   4      506.22      609.68    108.14 o 
   8   7   4      374.44      470.85     32.73 o 
   9   7   4      127.44      119.77     28.38 o 
  10   7   4      312.03     3011.24    104.79 o 
  11   7   4        1.09        0.66      8.05 o 
   0   8   4       56.60     3492.60    847.75 o 
   1   8   4       10.64      268.92     33.69 o 
   2   8   4     3658.31     5026.30   1392.51 o 
   3   8   4        3.00      655.54    253.93 o 
   4   8   4        4.39       35.01     14.51 o 
   5   8   4        4.37       51.05     12.73 o 
   6   8   4      157.07     1887.60    653.01 o 
   7   8   4        3.99        6.35     12.02 o 
   8   8   4       90.47      670.17     52.64 o 
   9   8   4       35.42       66.76     13.30 o 
  10   8   4       26.24       76.12     65.43 o 
   1   9   4        1.09      343.16     38.05 o 
   2   9   4      183.69       39.77     19.53 o 
   3   9   4      122.16      173.83     19.12 o 
   4   9   4        5.77       17.91     16.93 o 
   5   9   4      163.18      185.31     19.58 o 
   6   9   4       31.58       15.43     11.12 o 
   7   9   4       59.11       14.33     35.71 o 
   8   9   4      118.20      252.46    102.73 o 
   0  10   4      106.99      613.23    595.82 o 
   1  10   4       18.87       13.76     16.50 o 
   2  10   4        2.54       -8.38     13.82 o 
   3  10   4      123.17      247.93     29.06 o 
   4  10   4        0.56       12.07     17.55 o 
   5  10   4        0.75       -1.92      8.60 o 
   6  10   4       43.50      324.70    235.97 o 
   7  10   4       12.04        1.20     13.56 o 
   1  11   4        2.98       30.59     12.65 o 
   2  11   4       49.89       69.21     21.58 o 
   3  11   4       10.84        0.06      6.93 o 
   1   1   5     1033.86     1035.60     22.11 o 
   2   1   5      738.76      711.51     16.11 o 
   3   1   5       50.78      100.17      6.20 o 
   4   1   5     1077.74     1097.19     26.86 o 
   5   1   5     2409.78     2668.37     43.46 o 
   6   1   5      729.98      781.93     47.87 o 
   8   1   5      469.79      621.86     30.10 o 
   9   1   5       38.40       24.93      9.49 o 
  10   1   5      434.92      524.20     28.77 o 
  11   1   5       42.61       50.48     12.13 o 
  12   1   5      455.25      530.61     29.53 o 
  13   1   5       95.66       67.64      9.88 o 
  14   1   5      108.31      133.18     16.01 o 
   0   2   5     6410.88     6215.93    101.33 o 
   1   2   5    13118.86    12768.29    263.10 o 
   2   2   5     2056.91     2385.14     41.92 o 
   3   2   5      586.82      613.94     20.31 o 
   4   2   5     5147.28     6294.92    108.71 o 
   5   2   5     1490.32     1593.51     37.58 o 
   6   2   5        3.97        7.86      4.96 o 
   7   2   5      197.02      246.92     14.32 o 
   8   2   5      153.01      238.33     15.46 o 
   9   2   5       63.18       77.84     12.27 o 
  10   2   5      228.59      192.93     18.63 o 
  11   2   5      224.53      205.59     19.68 o 
  12   2   5       56.59       63.18     14.00 o 
  13   2   5       78.16      113.85     19.87 o 
  14   2   5       77.18      103.39     13.65 o 
   1   3   5        4.57        3.54      5.62 o 
   2   3   5        0.53        1.60      7.58 o 
   3   3   5     1273.30     1479.71     43.30 o 
   4   3   5      651.33      679.11     40.09 o 
   5   3   5      187.37      204.89     19.16 o 
   6   3   5     1146.24     1290.11     47.99 o 
   7   3   5        0.08        6.21      3.70 o 
   8   3   5      929.66     1027.88     32.48 o 
   9   3   5       71.34       90.02     17.99 o 
  10   3   5     2396.98     2464.96     61.23 o 
  11   3   5       86.44       80.58     20.17 o 
  12   3   5      588.93      626.57     43.58 o 
  13   3   5       26.76       29.25     16.16 o 
  14   3   5      711.66      797.44     38.49 o 
   0   4   5     4727.23     5850.49    126.07 o 
   1   4   5       86.46      107.22     13.68 o 
   2   4   5     3852.15     4037.70    108.11 o 
   3   4   5      879.13      925.90     37.94 o 
   4   4   5     2203.90     2774.93     68.83 o 
   5   4   5        8.38       15.30      8.86 o 
   6   4   5     5517.43     6956.83     77.47 o 
   7   4   5        6.44       26.12      6.56 o 
   8   4   5     1851.45     2185.65     63.28 o 
   9   4   5      240.73      249.96     29.58 o 
  10   4   5      308.76      398.05     36.72 o 
  11   4   5        5.81       13.07     13.06 o 
  12   4   5       29.97       65.02     15.85 o 
  13   4   5        3.58       -0.78      8.57 o 
   1   5   5      105.45       72.43     12.55 o 
   2   5   5      726.91      542.56     45.88 o 
   3   5   5      810.77      912.72     40.99 o 
   4   5   5      231.63      372.87     22.71 o 
   5   5   5      229.91      108.92     13.48 o 
   6   5   5     1638.86     2054.15     45.20 o 
   7   5   5      472.29      618.91     34.74 o 
   8   5   5     1705.28     1859.88     60.91 o 
   9   5   5        0.49       17.31     16.76 o 
  10   5   5     1682.08     2251.99    116.89 o 
  11   5   5       50.26       84.27     19.46 o 
  12   5   5     1181.02     1447.74     49.28 o 
  13   5   5       42.53       21.14     13.56 o 
   0   6   5     4813.92     5741.16    986.59 o 
   1   6   5        3.64       26.05      8.40 o 
   2   6   5     5338.59     3717.97    331.52 o 
   3   6   5        4.08       15.19     10.08 o 
   4   6   5     4824.78     5801.84   1161.24 o 
   5   6   5      209.98       81.15     92.36 o 
   6   6   5      944.76     1021.50     56.24 o 
   7   6   5       59.36      130.15     17.59 o 
   8   6   5      682.92      888.94     44.14 o 
   9   6   5       31.22       45.03     16.78 o 
  10   6   5      563.90      879.46     73.80 o 
  11   6   5        3.85       -5.51     26.13 o 
  12   6   5      147.69      104.63     27.73 o 
   1   7   5       81.08       70.69     16.16 o 
   2   7   5       64.52      102.87     18.12 o 
   3   7   5      620.92      386.60    215.76 o 
   4   7   5     1009.64     1355.88    277.68 o 
   5   7   5      111.02       67.42     18.34 o 
   6   7   5     1852.19     1748.63    729.86 o 
   7   7   5      179.43      188.95     27.08 o 
   8   7   5      364.98      570.53     44.40 o 
   9   7   5       41.81       15.86     23.54 o 
  10   7   5     1711.81      522.26    169.75 o 
  11   7   5       45.75        7.26     15.56 o 
   0   8   5     2228.53       63.04     82.58 o 
   1   8   5       14.47       71.45     26.98 o 
   2   8   5     2509.68     4521.62    814.24 o 
   3   8   5      743.72      933.37     54.16 o 
   4   8   5     1183.08     2252.99     94.75 o 
   5   8   5       91.22       63.12     13.21 o 
   6   8   5     1709.79     1710.43    682.41 o 
   7   8   5        6.07       16.42      9.83 o 
   8   8   5      563.17       65.57     26.13 o 
   9   8   5       73.98       32.02     12.83 o 
  10   8   5      161.35       -4.39      8.38 o 
   1   9   5      463.73      398.59    271.33 o 
   2   9   5       92.84      255.19     28.65 o 
   3   9   5       68.97      128.25     18.77 o 
   4   9   5      103.12       44.96     20.07 o 
   5   9   5        1.03        5.75     11.36 o 
   6   9   5      127.00      227.38     26.65 o 
   7   9   5       33.98       23.76      9.07 o 
   8   9   5      928.09     1188.05     67.02 o 
   0  10   5     1245.69     1152.09   1058.79 o 
   1  10   5        0.41       17.91     10.66 o 
   2  10   5      244.22      710.79     60.49 o 
   3  10   5       20.36       31.51     10.81 o 
   4  10   5     1238.66     1947.74     79.41 o 
   5  10   5       23.84       53.44     11.59 o 
   6  10   5       62.96      204.17     47.47 o 
   1  11   5        2.66        5.80     13.36 o 
   2  11   5        1.53       14.05     10.77 o 
   0   0   6    25928.85    24042.68    204.66 o 
   1   0   6      876.29      979.94     32.91 o 
   2   0   6    16037.30    14281.37     99.18 o 
   3   0   6       43.53       25.76      4.73 o 
   4   0   6    25403.75    23953.32    248.54 o 
   5   0   6      174.66      201.87     24.73 o 
   6   0   6    15510.65    14920.06    209.44 o 
   7   0   6     1378.14     1393.91     75.80 o 
   8   0   6    10838.04    10165.86    222.21 o 
   9   0   6     1684.44     1881.01    102.93 o 
  10   0   6     2822.02     2673.71    128.86 o 
  11   0   6     2878.22     2863.51     80.33 o 
  12   0   6      380.59      381.61     36.21 o 
  13   0   6      525.10      437.35     35.36 o 
  14   0   6       22.44       -4.76     29.52 o 
   1   1   6       34.73       46.60      6.04 o 
   2   1   6      683.53      603.84     16.46 o 
   3   1   6     1313.03     1202.61     22.49 o 
   4   1   6      671.87      542.79     19.92 o 
   5   1   6      402.72      414.39     39.30 o 
   6   1   6     8200.66     8231.39    163.17 o 
   7   1   6        7.70       23.41      9.19 o 
   8   1   6     5607.13     5434.23    105.28 o 
   9   1   6      460.40      480.69     26.13 o 
  10   1   6    12644.92    11776.04    131.71 o 
  11   1   6      545.69      515.29     34.19 o 
  12   1   6     3515.12     3412.79     71.35 o 
  13   1   6      120.50       96.32     13.63 o 
  14   1   6     5546.70     5231.95     83.29 o 
   0   2   6    43695.41    37740.38    267.29 o 
   1   2   6       52.97       43.48      8.01 o 
   2   2   6    12030.22    11629.17    100.25 o 
   3   2   6      509.62      594.84     45.28 o 
   4   2   6    18129.50    17476.37    302.00 o 
   5   2   6      140.41       92.02     12.17 o 
   6   2   6    10931.26    10871.07    444.22 o 
   7   2   6       12.87       15.70      5.10 o 
   8   2   6     4852.25     4646.19     66.62 o 
   9   2   6      245.18      259.24     19.74 o 
  10   2   6     1164.60     1220.70     50.96 o 
  11   2   6       49.99       26.83     11.43 o 
  12   2   6      369.97      321.22     28.98 o 
  13   2   6       56.68       72.34     10.79 o 
  14   2   6      295.08      258.07     23.33 o 
   1   3   6      904.39      819.26     32.13 o 
   2   3   6     2103.23     1952.03     69.02 o 
   3   3   6        2.28        3.19      7.98 o 
   4   3   6     1831.86     1800.03     71.01 o 
   5   3   6      844.13      821.82     50.27 o 
   6   3   6     3779.36     3902.41     50.22 o 
   7   3   6       13.05       17.02      5.24 o 
   8   3   6     5688.68     5168.23     72.99 o 
   9   3   6       20.23        3.60     10.45 o 
  10   3   6     4145.01     4072.24     91.65 o 
  11   3   6        8.09       16.32     13.66 o 
  12   3   6     2675.67     2742.16     86.74 o 
  13   3   6        8.80       15.23     11.52 o 
   0   4   6     7550.45     7835.23    152.00 o 
   1   4   6      162.48      106.15     14.66 o 
   2   4   6     9075.04     9014.11    165.56 o 
   3   4   6        2.61       12.37     11.57 o 
   4   4   6    11281.98    11738.49    202.26 o 
   5   4   6       55.80       66.96     14.10 o 
   6   4   6     2469.15     2295.91     50.30 o 
   7   4   6      602.28      628.09     24.63 o 
   8   4   6     4516.76     4792.96     93.64 o 
   9   4   6       18.09        3.82     13.12 o 
  10   4   6      902.69     1035.55     56.55 o 
  11   4   6      296.62      237.38     27.91 o 
  12   4   6      235.74      246.73     26.32 o 
  13   4   6        3.03       12.94      9.26 o 
   1   5   6      169.18      130.53     16.92 o 
   2   5   6       14.50       29.52     13.96 o 
   3   5   6        2.73       -5.84      5.84 o 
   4   5   6      541.00      437.27     28.87 o 
   5   5   6       10.34       10.31      9.70 o 
   6   5   6     1949.90     2170.41     54.73 o 
   7   5   6     1247.46     1581.48     54.57 o 
   8   5   6      788.96      661.33     37.24 o 
   9   5   6       14.04        3.49     13.68 o 
  10   5   6     1364.42     1546.73     56.83 o 
  11   5   6       48.87       19.63      9.95 o 
  12   5   6     3878.06     3860.69     91.24 o 
   0   6   6     1693.73     3288.98   1085.31 o 
   1   6   6       77.58       46.64     13.41 o 
   2   6   6     2608.30     2961.38     67.93 o 
   3   6   6        2.98        6.45      7.38 o 
   4   6   6     2198.86     2627.45    106.72 o 
   5   6   6       46.29       -3.99     19.55 o 
   6   6   6     1398.30     1537.34     69.22 o 
   7   6   6       53.49       23.59     12.92 o 
   8   6   6      447.53      492.53     32.96 o 
   9   6   6      947.36     1077.56     56.40 o 
  10   6   6     1030.34      906.94    262.50 o 
  11   6   6       35.29       24.52     25.33 o 
  12   6   6       96.84       98.94     19.55 o 
   1   7   6       59.24      104.55     40.02 o 
   2   7   6       36.32       52.67     12.38 o 
   3   7   6        0.52       -6.44     12.83 o 
   4   7   6      319.25      441.56     31.23 o 
   5   7   6      139.71       77.91     90.36 o 
   6   7   6       93.72       94.20     22.09 o 
   7   7   6        8.41        2.79     15.61 o 
   8   7   6      371.91      531.96     41.04 o 
   9   7   6        0.64       20.53     10.37 o 
  10   7   6      434.40     1150.56    832.39 o 
  11   7   6        8.39        5.19      8.78 o 
   0   8   6       87.68     1324.02   1179.27 o 
   1   8   6        3.98        3.97     13.81 o 
   2   8   6      919.38     1102.57     50.39 o 
   3   8   6        2.46       20.82     10.89 o 
   4   8   6       17.47       -9.62     11.60 o 
   5   8   6       23.45       80.77     18.68 o 
   6   8   6      531.69      616.06     44.99 o 
   7   8   6       53.04       18.97     11.63 o 
   8   8   6       44.45       38.17     13.12 o 
   9   8   6        4.80       28.99     48.67 o 
   1   9   6       13.59       18.53     16.78 o 
   2   9   6        0.21        9.31     11.84 o 
   3   9   6      235.72      287.29     32.07 o 
   4   9   6        0.09        6.85      8.81 o 
   5   9   6       93.61       56.94     16.81 o 
   6   9   6       37.43       17.38     11.89 o 
   7   9   6       53.47       26.06     12.57 o 
   8   9   6       23.92       52.66     17.15 o 
   0  10   6        6.58      427.31    287.44 o 
   1  10   6       90.00       31.18     12.78 o 
   2  10   6        0.87        4.08      8.94 o 
   3  10   6       13.11        7.06      7.38 o 
   4  10   6        5.58       -0.16      6.50 o 
   5  10   6       11.48       28.36     11.24 o 
   6  10   6       42.81      149.41     93.75 o 
   1  11   6        1.29       15.94      9.70 o 
   1   1   7      374.42      373.73     20.73 o 
   2   1   7      516.28      617.02     18.17 o 
   3   1   7      784.13      999.32     22.71 o 
   4   1   7       52.42       66.37      8.42 o 
   5   1   7      722.83      881.26     55.45 o 
   6   1   7     2192.08     2564.80     96.54 o 
   7   1   7      129.38      129.95     12.57 o 
   8   1   7       28.17       41.11      8.74 o 
   9   1   7       70.46       80.72     12.77 o 
  10   1   7        5.22       28.58     10.31 o 
  11   1   7      148.56      135.58     15.46 o 
  12   1   7      337.25      329.33     20.27 o 
  13   1   7      163.77       98.33     12.02 o 
  14   1   7       64.84      100.13     23.94 o 
   0   2   7     9993.61    10416.88    109.56 o 
   1   2   7      924.17      933.97     27.03 o 
   2   2   7      215.54      283.26     14.99 o 
   3   2   7        0.37        7.83      6.13 o 
   4   2   7     3111.38     3150.86     65.08 o 
   5   2   7      278.21      302.62     21.56 o 
   6   2   7       44.37       62.41     13.12 o 
   7   2   7        6.85        3.88      3.81 o 
   8   2   7      863.99      862.60     33.54 o 
   9   2   7        0.05       -2.65      6.73 o 
  10   2   7      156.91      187.42     18.14 o 
  11   2   7        1.70        7.59     10.04 o 
  12   2   7        1.11        6.29      8.26 o 
  13   2   7        6.09        4.00      7.49 o 
   1   3   7      934.72      893.03     33.70 o 
   2   3   7     8481.36     9516.20    105.82 o 
   3   3   7     1408.41     1375.55     61.84 o 
   4   3   7        1.14       -2.74      6.46 o 
   5   3   7        3.12       -5.29      6.61 o 
   6   3   7       89.40       80.76      7.09 o 
   7   3   7      749.93      812.33     25.31 o 
   8   3   7      677.21      769.50     28.93 o 
   9   3   7      176.37      180.72     17.64 o 
  10   3   7     2710.58     2688.95     94.35 o 
  11   3   7      169.01      175.63     25.27 o 
  12   3   7      458.53      576.44     39.54 o 
  13   3   7       48.45       55.67      8.60 o 
   0   4   7    23905.90    27466.00    300.80 o 
   1   4   7      733.85      760.38     51.06 o 
   2   4   7      702.28      708.92     49.47 o 
   3   4   7      502.90      606.39     46.28 o 
   4   4   7     2762.87     3083.03    106.52 o 
   5   4   7       22.67       16.35      7.72 o 
   6   4   7      790.76      829.72     27.32 o 
   7   4   7        0.95       -3.45      9.15 o 
   8   4   7     3295.98     3982.77     85.02 o 
   9   4   7      314.21      432.46     36.69 o 
  10   4   7      365.95      447.81     37.24 o 
  11   4   7       64.26       36.35     14.64 o 
  12   4   7        2.42       10.02      8.69 o 
  13   4   7       50.84       41.09     16.36 o 
   1   5   7       42.10       52.85      8.81 o 
   2   5   7      276.27      310.05     21.47 o 
   3   5   7       39.27       13.19      6.87 o 
   4   5   7      161.27      265.40     20.07 o 
   5   5   7       39.34      153.99     26.73 o 
   6   5   7     3333.72     3931.08     82.02 o 
   7   5   7       33.02       20.27     11.41 o 
   8   5   7      167.13      161.68     19.96 o 
   9   5   7      315.99      255.79     28.72 o 
  10   5   7     2809.26     3412.64    175.73 o 
  11   5   7       72.03       72.82     16.67 o 
  12   5   7      563.83      687.84     37.56 o 
   0   6   7     3141.91     4760.93    330.32 o 
   1   6   7       65.96       32.67     13.42 o 
   2   6   7     3016.58     3767.23     97.84 o 
   3   6   7      719.70      737.04     44.29 o 
   4   6   7     4874.67     6270.05   2038.45 o 
   5   6   7        4.07       31.92     21.14 o 
   6   6   7     2562.71     2769.81     93.00 o 
   7   6   7       16.18        3.00     14.76 o 
   8   6   7       96.26      216.87     29.05 o 
   9   6   7      191.18      186.71     37.10 o 
  10   6   7      374.54      414.90     47.47 o 
  11   6   7       77.02       53.46     22.34 o 
   1   7   7      266.55      360.21    118.79 o 
   2   7   7        7.82       28.35     11.04 o 
   3   7   7        0.59       -0.49      9.04 o 
   4   7   7      238.79      316.46     30.60 o 
   5   7   7        4.44       50.23     33.51 o 
   6   7   7     2168.77     3072.65     99.12 o 
   7   7   7       97.54       74.81     19.98 o 
   8   7   7      860.60     1123.02     57.40 o 
   9   7   7       17.16       27.53     19.95 o 
  10   7   7     1028.80     1308.93     74.20 o 
   0   8   7     2422.63     3219.51   2248.44 o 
   1   8   7       17.57       22.89     11.75 o 
   2   8   7     1134.14     1887.40     79.26 o 
   3   8   7        6.11       10.49     11.59 o 
   4   8   7     3246.18     4869.12    117.21 o 
   5   8   7        1.42       25.08     17.71 o 
   6   8   7      406.87      764.08     48.59 o 
   7   8   7        1.71       -4.15     11.40 o 
   8   8   7      525.33      764.13     43.53 o 
   9   8   7       64.04       74.60     20.75 o 
   1   9   7        0.14        5.59     12.09 o 
   2   9   7       27.05       34.91     24.49 o 
   3   9   7       45.49      117.76     21.85 o 
   4   9   7      223.83      260.25     22.77 o 
   5   9   7        0.85       16.14     12.89 o 
   6   9   7      344.82      636.30     40.03 o 
   7   9   7      113.16       76.86     15.48 o 
   0  10   7      437.35      759.19     67.02 o 
   1  10   7       43.84       43.72     15.79 o 
   2  10   7      936.91     1552.41     68.71 o 
   3  10   7        9.65       16.87      7.93 o 
   4  10   7      245.31      665.73     26.73 o 
   5  10   7        5.66        9.79      7.47 o 
   0   0   8    32988.08    31942.54    284.05 o 
   1   0   8      497.53      593.18     28.14 o 
   2   0   8    18195.81    17456.14    226.20 o 
   3   0   8      499.56      543.36     42.69 o 
   4   0   8    32921.96    32683.38    334.71 o 
   5   0   8       42.75       84.97     19.95 o 
   6   0   8     7054.39     7058.89    165.56 o 
   7   0   8      574.89      467.16     46.68 o 
   8   0   8     3171.74     3259.76    129.66 o 
   9   0   8     1092.03     1037.65     78.99 o 
  10   0   8      641.82      580.77     44.00 o 
  11   0   8      444.16      383.46     42.09 o 
  12   0   8      871.41      833.55     90.16 o 
  13   0   8      130.89      190.30     34.31 o 
   1   1   8     2192.67     2238.33     53.21 o 
   2   1   8      205.18      136.83     11.75 o 
   3   1   8      177.44      134.97     17.55 o 
   4   1   8     4310.78     4491.70    126.86 o 
   5   1   8     3434.96     3622.40    117.69 o 
   6   1   8    10401.07    10047.05    119.12 o 
   7   1   8       23.42       46.54      8.41 o 
   8   1   8     6405.06     6070.20    103.27 o 
   9   1   8      661.30      651.01     31.26 o 
  10   1   8     5711.54     5365.71    105.78 o 
  11   1   8        6.03        1.93     10.42 o 
  12   1   8     3032.99     2869.09     64.76 o 
  13   1   8       16.63       22.81      8.45 o 
   0   2   8     6838.52     6790.80    136.04 o 
   1   2   8      130.66       90.37      9.79 o 
   2   2   8    30556.22    28963.21    173.86 o 
   3   2   8     1084.16     1115.62     39.87 o 
   4   2   8    12414.43    11868.29    298.21 o 
   5   2   8     2668.57     2924.78    117.69 o 
   6   2   8     8857.84     8478.68    104.08 o 
   7   2   8       47.38       62.05      7.85 o 
   8   2   8     3315.91     3147.17     73.07 o 
   9   2   8        1.79        0.21      9.45 o 
  10   2   8      813.91      820.64     35.27 o 
  11   2   8      466.03      447.16     25.80 o 
  12   2   8      142.17      126.17     15.76 o 
  13   2   8      202.92      175.54     20.54 o 
   1   3   8     2763.85     2885.58     53.15 o 
   2   3   8     1488.58     1473.93     42.09 o 
   3   3   8     1414.10     1438.86     48.72 o 
   4   3   8     2199.87     1945.65     58.11 o 
   5   3   8        1.65       -3.20      4.71 o 
   6   3   8     2737.57     2872.58     49.84 o 
   7   3   8       29.92       32.98      8.84 o 
   8   3   8     5119.28     4669.38     80.09 o 
   9   3   8       21.59       15.52      7.33 o 
  10   3   8     4225.80     4795.60    166.96 o 
  11   3   8       77.17       90.01     17.78 o 
  12   3   8     2251.42     1973.02     83.18 o 
  13   3   8        0.01        9.04      6.58 o 
   0   4   8    31523.58    31471.39    333.12 o 
   1   4   8     3884.18     3685.68     77.68 o 
   2   4   8     3468.65     3110.96    105.72 o 
   3   4   8      301.99      311.08     21.08 o 
   4   4   8     6553.76     6757.02     88.30 o 
   5   4   8       12.56       11.25      6.25 o 
   6   4   8     2260.28     2113.42     65.87 o 
   7   4   8      743.52      798.87     53.26 o 
   8   4   8     2534.26     2537.34     67.48 o 
   9   4   8      186.73      225.48     27.30 o 
  10   4   8      583.02      640.79     42.26 o 
  11   4   8      174.96       87.11     17.14 o 
  12   4   8      145.90       84.57     15.81 o 
   1   5   8        2.41        1.35      6.89 o 
   2   5   8      530.91      628.70     30.90 o 
   3   5   8      574.14      570.10     29.44 o 
   4   5   8     3002.71     2810.51     64.18 o 
   5   5   8      107.45      157.18     33.51 o 
   6   5   8      718.66      800.70     49.69 o 
   7   5   8     1237.00     1575.16     53.81 o 
   8   5   8      829.14      738.62     37.64 o 
   9   5   8       22.68       15.74     17.35 o 
  10   5   8     1287.74     1373.06     58.56 o 
  11   5   8       35.95       63.43     22.74 o 
  12   5   8     1627.06     1642.05     78.99 o 
   0   6   8     1552.08     3575.72   1068.37 o 
   1   6   8      321.33      309.77    136.93 o 
   2   6   8     5086.50     4753.72    112.26 o 
   3   6   8      151.07      135.37     44.48 o 
   4   6   8      671.85      828.94     63.43 o 
   5   6   8        4.58        5.98     20.35 o 
   6   6   8      703.58      557.05     43.53 o 
   7   6   8       84.81       69.07     19.65 o 
   8   6   8      372.14      496.53     40.83 o 
   9   6   8      233.23      236.17     40.69 o 
  10   6   8      491.22      439.63     47.87 o 
  11   6   8        5.32       -0.80     13.56 o 
   1   7   8      351.60      378.38     36.77 o 
   2   7   8      692.53      596.66    286.13 o 
   3   7   8        0.80       27.95     12.07 o 
   4   7   8        2.23       27.28     12.37 o 
   5   7   8       83.60       73.01     21.06 o 
   6   7   8      417.92      387.93     37.79 o 
   7   7   8        2.19       23.98     17.07 o 
   8   7   8      257.81      305.58     30.56 o 
   9   7   8        0.05       -7.98     15.16 o 
  10   7   8      398.30      425.27     42.29 o 
   0   8   8     1237.99     1409.19     89.16 o 
   1   8   8       60.26       92.20     29.70 o 
   2   8   8       24.76       37.13     14.28 o 
   3   8   8      305.83      449.21     38.22 o 
   4   8   8      297.21      264.16     28.89 o 
   5   8   8        4.74       29.78     15.16 o 
   6   8   8      204.81      207.96     26.75 o 
   7   8   8       12.14       -1.18     11.64 o 
   8   8   8      114.42      143.62     28.32 o 
   9   8   8        5.78        2.39     11.17 o 
   1   9   8        1.05        5.50     11.01 o 
   2   9   8       27.47       85.40     19.46 o 
   3   9   8       82.16      137.58     18.24 o 
   4   9   8       36.04       47.09     10.47 o 
   5   9   8        0.03      -11.00     11.89 o 
   6   9   8       58.06       57.03     14.60 o 
   7   9   8        0.05       13.03      9.01 o 
   0  10   8       35.40      121.28     29.92 o 
   1  10   8      136.43      153.35     21.67 o 
   2  10   8       29.50       13.35      9.10 o 
   3  10   8        4.16        0.51      6.61 o 
   4  10   8       35.07       51.67     12.94 o 
   1   1   9      186.83      207.33     18.11 o 
   2   1   9       82.47       96.50     14.36 o 
   3   1   9     1240.29     1473.69     74.20 o 
   4   1   9      163.98      157.98     26.73 o 
   5   1   9      870.01      970.32     45.79 o 
   6   1   9       47.44       73.19     10.06 o 
   7   1   9        1.01        1.14      4.77 o 
   8   1   9      136.74      178.12     16.91 o 
   9   1   9       26.42       35.92     10.75 o 
  10   1   9     1142.58     1138.23     49.03 o 
  11   1   9      155.32      182.82     18.12 o 
  12   1   9      102.48       86.53     12.41 o 
  13   1   9       39.58       51.30     11.81 o 
   0   2   9     4947.13     5919.11    135.24 o 
   1   2   9        9.29       -8.29      8.29 o 
   2   2   9      178.97      185.34     13.92 o 
   3   2   9      138.07      145.91     19.55 o 
   4   2   9      761.72      744.24     40.14 o 
   5   2   9      250.98      310.69     19.39 o 
   6   2   9      602.77      768.00     30.82 o 
   7   2   9       54.04       53.68      9.86 o 
   8   2   9      184.57      185.36     17.33 o 
   9   2   9       65.46       61.50     13.58 o 
  10   2   9      986.59     1001.28     45.80 o 
  11   2   9       64.12       93.95     14.86 o 
  12   2   9        1.04        1.57     15.16 o 
  13   2   9       14.31       18.15      7.69 o 
   1   3   9      340.49      385.56     21.39 o 
   2   3   9     1338.37     1493.32     51.41 o 
   3   3   9     1935.14     2189.39     53.22 o 
   4   3   9      285.02      289.37     13.66 o 
   5   3   9      101.22      170.23     13.71 o 
   6   3   9      712.08      743.53     31.38 o 
   7   3   9       16.94       21.62      7.61 o 
   8   3   9      326.02      405.51     27.76 o 
   9   3   9       38.37       39.30     15.23 o 
  10   3   9      554.20      618.76     62.63 o 
  11   3   9      203.63      198.27     36.70 o 
  12   3   9      652.11      747.87     42.88 o 
  13   3   9       17.83       26.73     15.96 o 
   0   4   9    10137.00    11676.99    156.39 o 
   1   4   9     2320.00     2634.96     41.74 o 
   2   4   9     1318.46     1730.95     41.80 o 
   3   4   9      106.10      148.60     10.79 o 
   4   4   9     2681.39     3585.16     51.20 o 
   5   4   9      528.42      569.49     31.19 o 
   6   4   9      451.81      401.46     28.30 o 
   7   4   9      233.07      312.61     25.88 o 
   8   4   9      558.73      659.66     44.56 o 
   9   4   9        7.18        5.98     18.75 o 
  10   4   9      432.73      557.72     58.64 o 
  11   4   9       46.08       37.90     19.95 o 
  12   4   9        0.30       -6.78     11.97 o 
   1   5   9       73.36       91.98     11.39 o 
   2   5   9      471.01      540.99     25.58 o 
   3   5   9      729.48      824.68     56.45 o 
   4   5   9       54.99       97.69     17.90 o 
   5   5   9       40.99       73.01     29.12 o 
   6   5   9     2407.18     2892.92    179.52 o 
   7   5   9       15.86       36.90     15.80 o 
   8   5   9      138.05      186.50     26.52 o 
   9   5   9        9.10        5.19     19.55 o 
  10   5   9     2003.27     2012.67    103.73 o 
  11   5   9       43.80       35.90     17.95 o 
   0   6   9     2338.31     3250.39    423.48 o 
   1   6   9       55.42       19.70     13.22 o 
   2   6   9     1783.95     2422.46     80.92 o 
   3   6   9     2028.63     2316.36     90.76 o 
   4   6   9     2444.42     3387.78    120.48 o 
   5   6   9      250.68      276.47     48.27 o 
   6   6   9     1486.62     1848.83     79.99 o 
   7   6   9       61.73      107.98     21.98 o 
   8   6   9      766.04      946.74     52.97 o 
   9   6   9      235.94      315.96     44.68 o 
  10   6   9      269.49      377.40     43.09 o 
  11   6   9       14.09        7.58     11.97 o 
   1   7   9      968.91     1136.70    299.37 o 
   2   7   9      170.44      189.60     27.08 o 
   3   7   9       38.38       21.33     13.36 o 
   4   7   9        1.29       -1.80     10.60 o 
   5   7   9        1.41       -1.09     14.19 o 
   6   7   9      891.14     1210.14     61.53 o 
   7   7   9      295.01      403.48     35.74 o 
   8   7   9      792.71     1026.90     56.05 o 
   9   7   9        7.64        5.98     13.17 o 
  10   7   9      563.31      865.31     55.85 o 
   0   8   9     1887.16     1911.41   1220.17 o 
   1   8   9       31.62       18.75     13.60 o 
   2   8   9      497.57      704.86    343.19 o 
   3   8   9        6.97       16.02     11.31 o 
   4   8   9     2105.70     2985.37     78.44 o 
   5   8   9       19.09       19.88     13.75 o 
   6   8   9      393.65      773.73     46.74 o 
   7   8   9       22.07       38.65     12.94 o 
   8   8   9      394.57      560.91     49.47 o 
   1   9   9       14.75        6.10     16.12 o 
   2   9   9        0.35        5.81      9.99 o 
   3   9   9      197.69      249.94     27.08 o 
   4   9   9      182.36      270.37     19.25 o 
   5   9   9        1.38       62.01     15.43 o 
   6   9   9      325.39      537.49     34.08 o 
   0  10   9      341.60     1010.52     70.21 o 
   1  10   9       40.26       96.00     17.91 o 
   2  10   9      501.04      758.61     33.20 o 
   3  10   9        6.71       13.02      7.54 o 
   0   0  10    22405.09    21650.62    276.87 o 
   1   0  10        5.44        2.39     10.77 o 
   2   0  10     7750.45     8111.30    177.93 o 
   3   0  10      223.35      268.09     34.71 o 
   4   0  10    19011.63    19297.38    200.14 o 
   5   0  10       12.32       10.53      8.78 o 
   6   0  10     4317.22     4104.23    117.09 o 
   7   0  10      237.31      219.75     25.15 o 
   8   0  10     3335.74     3046.59     92.84 o 
   9   0  10      801.50      805.18     50.18 o 
  10   0  10      276.23      336.84     27.25 o 
  11   0  10      144.87      136.62     21.72 o 
  12   0  10      412.51      395.09     32.01 o 
  13   0  10      181.19      248.54     32.31 o 
   1   1  10      265.13      278.23     22.39 o 
   2   1  10      686.01      547.13     30.83 o 
   3   1  10      919.14     1002.54     65.03 o 
   4   1  10     1112.50     1185.68     41.89 o 
   5   1  10      916.17      972.23     39.69 o 
   6   1  10     4030.96     3625.22     76.61 o 
   7   1  10      207.05      214.31     17.26 o 
   8   1  10     4444.75     4347.46     78.10 o 
   9   1  10      319.67      337.03     23.31 o 
  10   1  10     4918.63     4473.35     72.88 o 
  11   1  10       18.67       24.92      7.81 o 
  12   1  10     1652.52     1703.61     45.42 o 
  13   1  10       15.62       20.35     13.56 o 
   0   2  10    10959.80    12154.59    204.66 o 
   1   2  10      178.89      257.65     21.98 o 
   2   2  10     7909.21     7429.34    111.40 o 
   3   2  10       92.29       89.47      9.49 o 
   4   2  10     9266.90     9609.21    147.13 o 
   5   2  10      483.36      492.45     24.87 o 
   6   2  10     4269.47     4078.16     83.80 o 
   7   2  10      731.88      765.51     38.57 o 
   8   2  10     7192.74     7311.73    106.24 o 
   9   2  10       32.36       52.89     11.39 o 
  10   2  10      399.06      361.18     27.55 o 
  11   2  10      712.91      675.54     36.22 o 
  12   2  10      202.73      266.49     28.13 o 
   1   3  10      248.01      292.50     12.79 o 
   2   3  10      144.83      203.77     11.45 o 
   3   3  10      810.58      734.45     19.83 o 
   4   3  10      606.11      413.84     20.44 o 
   5   3  10      307.68      376.22     19.49 o 
   6   3  10     1672.67     1846.87     49.66 o 
   7   3  10      286.56      362.98     23.61 o 
   8   3  10     1555.44     1392.86     53.54 o 
   9   3  10       45.30       24.84     14.66 o 
  10   3  10     4286.81     4653.67    160.77 o 
  11   3  10      226.48      243.75     38.30 o 
  12   3  10     2080.86     1990.20     66.15 o 
   0   4  10     6823.78     6898.70     86.72 o 
   1   4  10      238.59      211.98     11.58 o 
   2   4  10     4024.17     4072.56     62.67 o 
   3   4  10      134.96      177.71     12.77 o 
   4   4  10     3933.35     4410.70     75.50 o 
   5   4  10        5.33        6.56      9.33 o 
   6   4  10     2985.80     3041.53     75.75 o 
   7   4  10       49.12       17.49      8.73 o 
   8   4  10      524.70      613.43     41.75 o 
   9   4  10      884.44      950.68     75.40 o 
  10   4  10     1133.79     1161.32     79.79 o 
  11   4  10       36.22        4.79     14.36 o 
  12   4  10      233.07      164.28     39.69 o 
   1   5  10      937.69     1002.68     64.43 o 
   2   5  10       81.19       37.13     25.73 o 
   3   5  10       89.64       46.38     15.12 o 
   4   5  10     1069.43     1110.25     44.75 o 
   5   5  10      135.25      140.83     34.71 o 
   6   5  10      757.86      998.49     54.49 o 
   7   5  10      340.00      402.91     35.83 o 
   8   5  10      864.77      844.39     49.45 o 
   9   5  10       78.61       90.96     28.72 o 
  10   5  10      591.95      776.74     62.24 o 
  11   5  10        2.07       -3.99     12.77 o 
   0   6  10      662.36     2200.42   1191.44 o 
   1   6  10       33.39       32.51     17.63 o 
   2   6  10     2617.31     2523.91     85.19 o 
   3   6  10       31.24       23.05     12.33 o 
   4   6  10      720.02      850.68     40.84 o 
   5   6  10       22.51       10.21     14.36 o 
   6   6  10      625.94      574.53     43.40 o 
   7   6  10      100.72       70.94     19.44 o 
   8   6  10      325.67      366.43     32.58 o 
   9   6  10       13.94        2.79     17.95 o 
  10   6  10      151.30      117.29     24.73 o 
   1   7  10       11.22        9.03     15.85 o 
   2   7  10       39.71       49.50     15.06 o 
   3   7  10      154.62      140.31     75.49 o 
   4   7  10        3.39       -8.25      9.32 o 
   5   7  10        9.45       12.63     15.07 o 
   6   7  10      227.41      219.11     27.76 o 
   7   7  10       46.22       64.48     16.74 o 
   8   7  10      126.79      124.14     18.90 o 
   9   7  10       20.76       52.66     19.15 o 
   0   8  10      239.65      286.44    303.79 o 
   1   8  10       28.24       24.94     12.62 o 
   2   8  10       57.30      186.59     26.50 o 
   3   8  10        2.02       11.34     12.27 o 
   4   8  10      135.16      115.49     14.42 o 
   5   8  10        0.27        3.09     11.23 o 
   6   8  10      201.55      211.52     25.44 o 
   7   8  10       16.45       12.45      8.52 o 
   8   8  10       25.44       36.70     15.16 o 
   1   9  10        0.22       -9.72      9.72 o 
   2   9  10        0.39       10.19      9.92 o 
   3   9  10        1.88        5.26      7.09 o 
   4   9  10        5.42        4.09      6.20 o 
   5   9  10       78.18       60.94     13.86 o 
   6   9  10        5.21        6.78      9.57 o 
   0  10  10        2.06        9.57     12.77 o 
   1  10  10        7.68        1.24      8.38 o 
   1   1  11       31.23       39.51      6.16 o 
   2   1  11      622.91      727.54     19.26 o 
   3   1  11      211.79      249.40     11.82 o 
   4   1  11      157.80      188.61     12.66 o 
   5   1  11       63.23       34.00      9.85 o 
   6   1  11        5.38       13.86     16.76 o 
   7   1  11      440.70      380.43     27.52 o 
   8   1  11        2.18        5.74      8.75 o 
   9   1  11       52.39       55.32     10.74 o 
  10   1  11      780.46      716.54     26.68 o 
  11   1  11       55.58       62.47      9.43 o 
  12   1  11       20.76       24.56      7.40 o 
   0   2  11     1155.17     1292.54     36.70 o 
   1   2  11       28.59       21.83      4.23 o 
   2   2  11      633.04      693.09     20.85 o 
   3   2  11       13.32        6.08      4.61 o 
   4   2  11      745.58      797.17     23.19 o 
   5   2  11       64.88       73.59     11.00 o 
   6   2  11      225.44      260.70     22.60 o 
   7   2  11      202.22      188.40     21.05 o 
   8   2  11      329.04      353.48     28.34 o 
   9   2  11      199.24      208.15     21.73 o 
  10   2  11      353.10      349.87     23.29 o 
  11   2  11       83.69       93.94     14.64 o 
  12   2  11        1.03       14.07      6.69 o 
   1   3  11      460.22      478.57     17.99 o 
   2   3  11       58.40       40.05      9.25 o 
   3   3  11       24.93       28.84      9.19 o 
   4   3  11       62.24       87.67     12.41 o 
   5   3  11       27.19       40.81     10.04 o 
   6   3  11     3146.68     3386.47     81.37 o 
   7   3  11      294.31      326.64     27.32 o 
   8   3  11       48.47       37.26     14.66 o 
   9   3  11      759.64      737.65     64.63 o 
  10   3  11      487.20      568.09     55.85 o 
  11   3  11        9.97        7.76     10.58 o 
  12   3  11      573.33      611.76     28.36 o 
   0   4  11     3500.16     4181.99     70.93 o 
   1   4  11      120.70      183.85     12.37 o 
   2   4  11     1634.14     1949.20     50.56 o 
   3   4  11      106.42      110.17     14.77 o 
   4   4  11     2924.02     3361.11     78.52 o 
   5   4  11      235.47      299.46     21.59 o 
   6   4  11      482.72      561.32     29.05 o 
   7   4  11       17.24        5.98      7.99 o 
   8   4  11       21.21       44.48     14.47 o 
   9   4  11        6.50      -19.55     19.55 o 
  10   4  11      499.34      569.46     38.22 o 
  11   4  11       80.52       76.35     12.05 o 
   1   5  11      130.84      246.06     25.25 o 
   2   5  11      485.12      673.57     45.45 o 
   3   5  11      114.63       64.13     13.66 o 
   4   5  11      177.90      243.15     27.25 o 
   5   5  11       54.30       46.85     15.89 o 
   6   5  11      890.48      994.05     53.71 o 
   7   5  11      113.86      139.98     21.75 o 
   8   5  11      530.16      646.33     41.21 o 
   9   5  11        6.77       10.37     17.15 o 
  10   5  11     1076.93     1139.78     70.61 o 
   0   6  11     5659.95     5222.24   2974.52 o 
   1   6  11       27.86      115.92     24.40 o 
   2   6  11      317.38      510.36     40.74 o 
   3   6  11      106.77      138.45     18.64 o 
   4   6  11     2540.13     3033.24     75.94 o 
   5   6  11        0.29      -12.46     12.46 o 
   6   6  11      620.51      870.14     56.85 o 
   7   6  11      128.45      136.83     21.44 o 
   8   6  11      759.17      920.02     67.82 o 
   9   6  11      135.60      272.08     36.70 o 
  10   6  11      228.34      293.22     33.51 o 
   1   7  11        6.46       10.01     11.66 o 
   2   7  11      108.19      155.51     24.81 o 
   3   7  11      101.03      117.34     17.18 o 
   4   7  11       74.93       84.01     15.02 o 
   5   7  11      153.38      245.35     28.49 o 
   6   7  11      503.15      648.96     41.99 o 
   7   7  11      121.87      127.25     19.82 o 
   8   7  11      495.46      653.47     52.26 o 
   0   8  11     1242.62     1064.43    875.88 o 
   1   8  11        0.39       10.12     12.13 o 
   2   8  11      982.38     1502.89     72.21 o 
   3   8  11        3.19        8.04     10.52 o 
   4   8  11      531.57     1017.60     43.51 o 
   5   8  11        1.92        6.96     16.60 o 
   6   8  11      795.33     1020.98     46.99 o 
   7   8  11       83.22      151.27     17.77 o 
   1   9  11       42.31       73.62     17.20 o 
   2   9  11       62.25       60.61     11.93 o 
   3   9  11       33.50      100.09     14.02 o 
   4   9  11       72.92      116.32     16.93 o 
   5   9  11       19.83       20.75     19.15 o 
   0   0  12    10180.11     8913.44    132.20 o 
   1   0  12     1190.81     1232.91     42.13 o 
   2   0  12    11763.16    11249.06    124.31 o 
   3   0  12     1444.36     1338.21     45.26 o 
   4   0  12     6698.44     6509.79     77.58 o 
   5   0  12     1423.36     1457.18     43.53 o 
   6   0  12     4044.53     3945.22    108.32 o 
   7   0  12      649.19      636.57     46.25 o 
   8   0  12     1281.89     1215.25     91.76 o 
   9   0  12       51.31       40.02     11.72 o 
  10   0  12      783.11      795.40     38.56 o 
  11   0  12      171.04      179.02     17.12 o 
  12   0  12       79.44       93.67     14.48 o 
   1   1  12      812.12      751.17     18.16 o 
   2   1  12       10.75       -1.53      4.61 o 
   3   1  12     3211.06     3152.12     45.47 o 
   4   1  12     3460.21     3387.60     48.00 o 
   5   1  12      577.70      569.20     22.75 o 
   6   1  12     2210.33     2116.40     64.94 o 
   7   1  12      159.43      147.07     19.63 o 
   8   1  12     3459.27     3430.08     71.76 o 
   9   1  12        0.74        7.84      7.18 o 
  10   1  12     2354.96     2151.92     49.03 o 
  11   1  12       90.09       82.37      9.08 o 
  12   1  12     1611.48     1590.97     56.39 o 
   0   2  12     8786.23     8418.98     86.65 o 
   1   2  12       14.71       19.84      5.41 o 
   2   2  12     5121.05     4973.57     62.62 o 
   3   2  12      169.10      201.74     13.73 o 
   4   2  12     9138.87     9187.86     87.22 o 
   5   2  12      277.91      265.07     18.01 o 
   6   2  12     2405.85     2346.22     66.88 o 
   7   2  12     1146.67     1045.50     38.71 o 
   8   2  12     1825.53     1860.37     46.58 o 
   9   2  12      309.27      362.72     21.08 o 
  10   2  12      345.51      317.85     20.62 o 
  11   2  12      208.80      147.78     14.28 o 
  12   2  12      260.07      212.64     29.52 o 
   1   3  12      320.01      310.44     17.03 o 
   2   3  12      214.44      164.56     16.21 o 
   3   3  12     1055.10     1024.93     37.72 o 
   4   3  12      763.91      626.77     31.32 o 
   5   3  12      597.46      678.78     37.11 o 
   6   3  12     2172.92     2427.15     93.28 o 
   7   3  12      412.51      495.90     32.42 o 
   8   3  12     1336.60     1294.61     50.27 o 
   9   3  12       41.29       38.03      9.76 o 
  10   3  12     1908.21     1858.16     56.00 o 
  11   3  12       36.56       12.65      6.45 o 
   0   4  12     1597.48     1963.02     73.59 o 
   1   4  12       99.50       21.68     10.41 o 
   2   4  12     8057.04     4953.33   3876.13 o 
   3   4  12     1457.24      978.64    747.02 o 
   4   4  12      868.85      624.31    525.01 o 
   5   4  12       44.70       25.05      9.19 o 
   6   4  12     1689.41     1822.12     73.33 o 
   7   4  12        2.00       -8.20     12.94 o 
   8   4  12     1099.38     1080.19     54.43 o 
   9   4  12      297.62      288.49     28.91 o 
  10   4  12      141.63      119.53     14.93 o 
  11   4  12      167.18      181.12     28.32 o 
   1   5  12     2733.56     3247.01    100.42 o 
   2   5  12     1774.45     2189.74     81.77 o 
   3   5  12       49.48       -3.19     35.90 o 
   4   5  12       44.74      -14.26     14.26 o 
   5   5  12        2.95       -2.89      9.58 o 
   6   5  12      540.54      531.38     31.43 o 
   7   5  12      134.41      107.82     16.06 o 
   8   5  12      598.93      498.68     50.67 o 
   9   5  12      101.47      126.46     26.73 o 
  10   5  12      927.89     1166.23     90.16 o 
   0   6  12     4070.82     6014.07   1457.74 o 
   1   6  12     1092.82      868.98    308.53 o 
   2   6  12      292.27      298.96     32.91 o 
   3   6  12      197.66      185.01     22.39 o 
   4   6  12      703.57      665.04     61.84 o 
   5   6  12        7.75        0.13     11.12 o 
   6   6  12      336.47      305.63     29.89 o 
   7   6  12       36.74        7.15      9.09 o 
   8   6  12      444.36      448.81     45.48 o 
   9   6  12      105.87       78.99     20.35 o 
   1   7  12       43.86       40.86     13.86 o 
   2   7  12       10.43        6.59     10.02 o 
   3   7  12      123.43      138.86     21.62 o 
   4   7  12      284.48      281.85     28.61 o 
   5   7  12       30.38       25.68     12.00 o 
   6   7  12       35.27       65.05     14.02 o 
   7   7  12       60.71       57.60     12.98 o 
   0   8  12      164.76      181.02     29.66 o 
   1   8  12       33.60       12.73     12.46 o 
   2   8  12       43.41       26.90     10.51 o 
   3   8  12       22.69       33.80     29.92 o 
   4   8  12      244.73      272.58     26.50 o 
   5   8  12       40.94       77.02     15.07 o 
   6   8  12       91.98       62.67     12.83 o 
   1   9  12       12.18       -8.78     13.56 o 
   2   9  12       10.07       16.26      8.12 o 
   3   9  12        0.10       -1.08      9.77 o 
   4   9  12        2.06      -28.32     28.32 o 
   1   1  13        7.40        3.34      4.48 o 
   2   1  13      417.64      367.42     16.65 o 
   3   1  13       11.58       24.11      5.52 o 
   4   1  13      127.14      102.21     10.02 o 
   5   1  13      122.71      116.62     10.81 o 
   6   1  13      129.76      122.33     13.85 o 
   7   1  13       37.97       35.28     10.75 o 
   8   1  13      120.83      113.31     12.93 o 
   9   1  13       47.48       53.03      9.67 o 
  10   1  13       18.28       14.52      5.95 o 
  11   1  13        0.98        5.33      5.17 o 
   0   2  13     1033.89     1109.53     37.59 o 
   1   2  13       31.03       45.97      8.80 o 
   2   2  13      274.36      305.71     19.02 o 
   3   2  13        4.54        4.09      6.44 o 
   4   2  13      466.94      592.71     23.27 o 
   5   2  13        5.06        4.39      7.04 o 
   6   2  13       79.34       57.06     10.45 o 
   7   2  13       35.64       16.13      8.68 o 
   8   2  13      365.94      360.36     21.64 o 
   9   2  13       46.55       34.57      8.34 o 
  10   2  13        2.33       18.93      6.93 o 
  11   2  13      197.51      203.34     14.93 o 
   1   3  13      170.52      188.89     17.66 o 
   2   3  13      280.63      275.30     21.43 o 
   3   3  13      607.82      653.97     31.62 o 
   4   3  13       16.60       14.73      8.88 o 
   5   3  13        9.97       -0.48      9.53 o 
   6   3  13     1291.53     1383.84     53.63 o 
   7   3  13      108.63       98.72     16.29 o 
   8   3  13       79.68       61.13     11.28 o 
   9   3  13      125.55       96.09     13.00 o 
  10   3  13     1295.88     1179.87     36.86 o 
  11   3  13      102.15      100.93     21.54 o 
   0   4  13     2621.40     3364.60     99.22 o 
   1   4  13        6.40        2.87     16.57 o 
   2   4  13      268.03      181.88    152.60 o 
   3   4  13      519.80      402.80    315.56 o 
   4   4  13     1835.93     1129.74    990.77 o 
   5   4  13       71.69       69.02     27.93 o 
   6   4  13      198.89      293.22     44.28 o 
   7   4  13       75.05      107.38     18.59 o 
   8   4  13      319.46      347.77     25.09 o 
   9   4  13       34.52        6.87      8.01 o 
  10   4  13      405.15      431.03     23.99 o 
   1   5  13      433.36      313.97     66.22 o 
   2   5  13      154.67      934.33    910.39 o 
   4   5  13       70.44       58.25     22.74 o 
   5   5  13      136.40      131.52     16.39 o 
   6   5  13      357.44      440.74     27.62 o 
   7   5  13       56.28       76.49     16.00 o 
   8   5  13      337.55      406.31     30.89 o 
   9   5  13        0.82       -0.40      7.75 o 
   0   6  13     4164.97     4690.77    224.60 o 
   1   6  13        8.04     1139.09    774.35 o 
   2   6  13       37.55      489.10     82.58 o 
   3   6  13       42.31       47.63     93.35 o 
   4   6  13     1695.81     1996.96     69.96 o 
   5   6  13       71.88       56.14     13.97 o 
   6   6  13      355.65      533.20     34.56 o 
   7   6  13       37.63       74.43     14.19 o 
   8   6  13      332.88      383.78     37.50 o 
   1   7  13       40.02       67.02     37.50 o 
   2   7  13       46.81        6.78     22.74 o 
   3   7  13      129.21        3.99     28.32 o 
   4   7  13       40.59       22.62     14.79 o 
   5   7  13      114.85      225.32     23.26 o 
   6   7  13      428.39      506.24     31.17 o 
   7   7  13      111.35      -11.97     25.13 o 
   0   8  13      525.86       -7.98     27.93 o 
   1   8  13        9.78      -23.14     25.53 o 
   2   8  13      488.46       12.77     26.73 o 
   3   8  13       52.42       73.41     13.96 o 
   4   8  13      419.24      709.94     36.36 o 
   5   8  13        4.58       -4.83     32.11 o 
   0   0  14     6627.30     6911.47    107.55 o 
   1   0  14       63.82       88.32     11.66 o 
   2   0  14     4111.43     3991.91     72.88 o 
   3   0  14       34.55       29.57      8.17 o 
   4   0  14     3674.88     3723.91     62.93 o 
   5   0  14      724.90      725.98     32.90 o 
   6   0  14     1632.12     1455.16     54.85 o 
   7   0  14      174.33      171.32     21.47 o 
   8   0  14     4036.90     3923.87     88.31 o 
   9   0  14      397.84      342.80     26.49 o 
  10   0  14      284.62      250.35     21.09 o 
  11   0  14       81.64       87.37     20.75 o 
   1   1  14      364.30      378.22     17.53 o 
   2   1  14      193.11      195.41     13.89 o 
   3   1  14      760.79      782.46     27.22 o 
   4   1  14      614.78      603.30     18.43 o 
   5   1  14      520.03      512.42     19.79 o 
   6   1  14     1411.94     1476.69     39.12 o 
   7   1  14      497.54      542.74     24.46 o 
   8   1  14      898.39      813.04     28.91 o 
   9   1  14       25.39       19.51      6.93 o 
  10   1  14     2341.05     2228.40     41.44 o 
  11   1  14       50.37       63.43     17.95 o 
   0   2  14     4685.66     4680.97     92.27 o 
   1   2  14        8.09        7.99      7.63 o 
   2   2  14     2939.03     3098.54     52.93 o 
   3   2  14       30.49       19.36      7.37 o 
   4   2  14     5580.71     5879.01     80.53 o 
   5   2  14        8.95        4.78      5.70 o 
   6   2  14     1316.16     1395.54     45.54 o 
   7   2  14       15.86       12.46      9.69 o 
   8   2  14      377.79      360.75     21.06 o 
   9   2  14      814.99      877.99     34.84 o 
  10   2  14      712.49      688.75     28.18 o 
   1   3  14      357.76      368.43     29.00 o 
   2   3  14       27.57       24.29     14.40 o 
   3   3  14      248.66      277.33     22.28 o 
   4   3  14      613.18      642.06     37.72 o 
   5   3  14      191.26      243.92     22.96 o 
   6   3  14     1256.55     1318.46     51.80 o 
   7   3  14      344.40      371.70     27.96 o 
   8   3  14      914.16      993.98     43.29 o 
   9   3  14      318.08      378.13     26.23 o 
  10   3  14      840.89      866.56     34.78 o 
   0   4  14     1465.56        0.80     25.53 o 
   1   4  14        7.47       -8.44     17.85 o 
   2   4  14     2529.93     1292.95   1111.06 o 
   3   4  14       58.75       63.03     25.53 o 
   4   4  14      902.81     1045.63     80.99 o 
   5   4  14        6.22       23.14     17.15 o 
   6   4  14     1222.15     1305.34     87.77 o 
   7   4  14      254.73      258.91     27.25 o 
   8   4  14     1128.61     1307.92     56.27 o 
   9   4  14        0.93       -3.49      6.46 o 
   1   5  14      135.40       50.58     56.25 o 
   2   5  14      198.60       31.68     63.23 o 
   3   5  14      382.83      400.94     49.07 o 
   4   5  14        7.03        3.59     12.37 o 
   5   5  14       38.55       30.32     16.76 o 
   6   5  14      101.11      108.51     25.53 o 
   8   5  14      650.87      583.65     47.87 o 
   0   6  14      964.72     4162.17    210.64 o 
   1   6  14        9.95       -9.73     22.93 o 
   2   6  14      245.48      166.36     56.65 o 
   3   6  14       45.46       24.34     24.93 o 
   4   6  14      301.11      425.64     43.48 o 
   5   6  14        1.73       34.71     16.76 o 
   1   7  14      110.59       14.32     19.36 o 
   2   7  14        1.81       19.80     23.54 o 
   3   7  14        9.26        2.74     10.12 o 
   4   7  14      145.25       65.37     61.04 o 
   5   7  14       90.73       50.03     47.08 o 
   6   7  14        2.95      -10.37     25.13 o 
   1   8  14        0.29       -4.73     20.75 o 
   2   8  14      209.79      161.30    123.07 o 
   3   8  14        3.41       -4.11      9.44 o 
   1   1  15       12.17        6.75      6.01 o 
   2   1  15       32.70       42.83      8.64 o 
   3   1  15       42.36       43.66      7.61 o 
   4   1  15      213.17      223.55     12.35 o 
   5   1  15       23.90       22.25      6.50 o 
   6   1  15      204.64      176.58     14.70 o 
   7   1  15      339.71      320.75     18.75 o 
   8   1  15       12.20        3.72      6.50 o 
   9   1  15      411.49      387.62     20.06 o 
  10   1  15       18.37       16.18      7.17 o 
   0   2  15      267.16      286.36     32.41 o 
   1   2  15        0.45       -4.37      8.84 o 
   2   2  15      231.48      273.66     17.26 o 
   3   2  15       42.74       47.88      9.31 o 
   4   2  15      836.83      917.53     29.79 o 
   5   2  15       15.75       22.04      6.65 o 
   6   2  15      145.10      149.62     14.35 o 
   7   2  15       15.19        7.50      7.05 o 
   8   2  15       73.87       43.82     10.42 o 
   9   2  15       86.04       58.20     10.18 o 
  10   2  15       84.84       65.03     17.55 o 
   1   3  15      119.89      167.85     20.94 o 
   2   3  15      243.09      225.73     23.58 o 
   3   3  15       11.09       -1.99      7.80 o 
   4   3  15      122.19      135.04     19.15 o 
   5   3  15       94.43      115.61     17.76 o 
   6   3  15      492.19      524.43     28.11 o 
   7   3  15       11.34       -5.42      6.88 o 
   8   3  15      140.85      154.91     17.47 o 
   9   3  15        7.05        2.05      7.04 o 
   1   4  15       35.23      -13.58     17.25 o 
   2   4  15      387.80      324.96    236.17 o 
   3   4  15       29.58       58.25     23.14 o 
   4   4  15     1668.54     1919.71    106.92 o 
   5   4  15       79.55       81.78     26.73 o 
   6   4  15      285.92      390.17     47.87 o 
   7   4  15       40.75       32.56     12.94 o 
   8   4  15       99.96      100.52     13.91 o 
   1   5  15       86.93       12.63     22.54 o 
   2   5  15       56.08       96.94     65.63 o 
   3   5  15       62.70       13.35     42.89 o 
   4   5  15       37.24        5.59     12.37 o 
   5   5  15      209.23      168.75     30.32 o 
   7   5  15        2.80        5.59     11.17 o 
   0   6  15     1287.27      829.80     92.55 o 
   1   6  15       37.26        9.18     29.12 o 
   2   6  15     1090.78      612.38     84.97 o 
   3   6  15        0.98        5.59     25.53 o 
   4   6  15      142.33       78.99     38.30 o 
   5   6  15       14.98      -15.56     25.13 o 
   6   6  15      264.67       16.36     24.73 o 
   7   6  15       31.76        0.40     16.76 o 
   1   7  15       95.82       39.50     31.52 o 
   2   7  15      490.73       21.14     25.13 o 
   3   7  15       26.65       33.11     14.36 o 
   4   7  15       47.95        1.99     27.53 o 
   5   7  15       35.76      -13.17     24.34 o 
   1   8  15        4.09       -5.59     14.39 o 
   0   0  16     3736.05     3628.38    147.21 o 
   1   0  16        5.58       -8.76      8.76 o 
   2   0  16     1884.06     1949.68     53.15 o 
   3   0  16       73.92       61.97     11.93 o 
   4   0  16     3142.72     3147.03     65.48 o 
   5   0  16      402.29      350.67     23.29 o 
   6   0  16      660.41      643.68     35.68 o 
   7   0  16      912.32      827.67     39.20 o 
   8   0  16     1664.21     1599.42     51.14 o 
   9   0  16      107.10      153.65     19.24 o 
   1   1  16      212.11      214.38     14.72 o 
   2   1  16      409.30      321.88     16.30 o 
   3   1  16     2204.76     2094.23     38.60 o 
   4   1  16      246.60      242.75     13.93 o 
   5   1  16      151.57      155.23     12.31 o 
   6   1  16     1198.34     1181.09     36.41 o 
   7   1  16      419.56      453.30     22.37 o 
   8   1  16      321.06      296.39     17.68 o 
   9   1  16       10.98        3.27      4.94 o 
   0   2  16     3457.18     3507.11    147.61 o 
   1   2  16      439.55      458.20     32.56 o 
   2   2  16     2970.97     2986.60     58.89 o 
   3   2  16     1140.74     1061.01     29.31 o 
   4   2  16     1382.05     1409.94     30.74 o 
   5   2  16       95.96       96.04     10.46 o 
   6   2  16      615.75      674.56     26.76 o 
   7   2  16      154.97      159.35     15.92 o 
   8   2  16      417.34      373.30     21.31 o 
   9   2  16      245.61      224.93     21.98 o 
   1   3  16     1275.09     1314.06     52.44 o 
   2   3  16      199.49      266.96     24.63 o 
   3   3  16      160.46      186.24     26.04 o 
   4   3  16      549.27      498.97     38.11 o 
   5   3  16       94.51      137.22     17.00 o 
   6   3  16      531.96      577.32     40.23 o 
   7   3  16      174.53      140.18     25.33 o 
   8   3  16      480.01      503.45     26.56 o 
   1   4  16      119.52      -12.37     21.14 o 
   2   4  16      255.15      136.26    127.26 o 
   3   4  16      106.40       19.61     49.67 o 
   4   4  16     1680.45     1676.36     96.54 o 
   5   4  16       20.72       27.93      8.17 o 
   6   4  16      562.22      642.57     39.44 o 
   7   4  16      114.14      107.81     16.61 o 
   1   5  16      174.53       17.35     16.61 o 
   2   5  16       42.37       29.12     28.32 o 
   3   5  16      203.29      109.31     40.29 o 
   4   5  16       92.11       25.13     27.13 o 
   5   5  16      119.43      124.47     45.88 o 
   6   5  16       90.01      114.50     22.34 o 
   0   6  16       65.28     1574.23    118.49 o 
   1   6  16        3.84       41.09     31.92 o 
   2   6  16      444.48     1139.37   1013.11 o 
   3   6  16       47.66        7.18     23.94 o 
   4   6  16      175.97        1.60     21.14 o 
   5   6  16       43.12      -14.76     22.74 o 
   1   7  16      280.09      181.83    112.50 o 
   2   7  16       53.55       27.53     26.33 o 
   3   7  16       12.97       -5.98     20.75 o 
   1   1  17       32.10       13.68      9.11 o 
   2   1  17        0.16       -3.18      5.97 o 
   3   1  17       41.31       46.96      7.48 o 
   4   1  17       18.46        8.44      6.61 o 
   5   1  17       23.23        9.80      6.61 o 
   6   1  17       83.10       67.72     11.24 o 
   7   1  17      152.15      127.29     13.71 o 
   8   1  17       15.63        6.52      6.59 o 
   0   2  17      327.01      276.98     31.02 o 
   1   2  17        0.64       10.74      8.34 o 
   2   2  17        4.90       25.55      8.75 o 
   3   2  17       63.57       56.51      8.43 o 
   4   2  17      606.78      589.42     19.44 o 
   5   2  17       41.82       29.07      7.42 o 
   6   2  17        3.00        4.26      8.77 o 
   7   2  17        1.22      -11.56     11.56 o 
   8   2  17       40.43       56.31     12.41 o 
   1   3  17      318.08      392.25     34.51 o 
   2   3  17       45.33       55.05     24.34 o 
   3   3  17      139.85      147.68     17.61 o 
   4   3  17       16.39       17.41      7.66 o 
   5   3  17      170.13      142.43     16.51 o 
   6   3  17      152.44      154.59     20.31 o 
   7   3  17       54.34       51.65     12.27 o 
   2   4  17       46.82       13.17     22.74 o 
   3   4  17       15.66       -8.38     13.64 o 
   4   4  17      906.28      975.49     37.18 o 
   5   4  17        2.66       11.27      9.28 o 
   6   4  17       97.73      141.02     18.19 o 
   1   5  17       51.91       11.97     21.94 o 
   2   5  17       32.96       33.51     27.53 o 
   3   5  17      153.11      384.18     61.84 o 
   4   5  17        0.37       89.76     35.11 o 
   5   5  17       36.78      108.11     37.10 o 
   0   6  17      438.59       28.72     25.13 o 
   1   6  17       65.71      -12.79     16.39 o 
   2   6  17      393.78      603.20     73.80 o 
   0   0  18     1495.56     1354.01     86.97 o 
   1   0  18        3.31        3.98     13.22 o 
   2   0  18     1089.18     1197.17     46.37 o 
   3   0  18       13.80       18.19      8.19 o 
   4   0  18     2297.82     2149.74     49.44 o 
   5   0  18       10.46        3.41      5.91 o 
   6   0  18      449.40      443.85     32.16 o 
   7   0  18       24.75       30.38     10.71 o 
   1   1  18      250.96      245.89     19.73 o 
   2   1  18        3.55       -7.81      7.81 o 
   3   1  18      363.88      334.81     15.82 o 
   4   1  18      312.55      272.67     14.19 o 
   5   1  18      108.37      117.38     10.24 o 
   6   1  18      826.11      801.32     29.45 o 
   7   1  18      263.63      244.99     21.34 o 
   0   2  18     1147.49     1567.22     64.60 o 
   1   2  18        5.97        7.28      7.77 o 
   2   2  18     1303.76     1102.89     37.38 o 
   3   2  18       69.25       44.16      8.25 o 
   4   2  18      721.73      763.30     28.97 o 
   5   2  18       57.43       53.99      9.82 o 
   6   2  18      472.06      396.75     29.75 o 
   1   3  18      210.83      280.71     27.79 o 
   2   3  18      158.52      195.72     23.34 o 
   3   3  18      269.25      250.14     20.51 o 
   4   3  18       20.60       10.07      9.73 o 
   5   3  18      125.72      127.28     17.31 o 
   6   3  18      211.83      232.98     31.52 o 
   2   4  18      232.67      347.07     27.79 o 
   3   4  18        7.75       -1.41      5.86 o 
   4   4  18      584.73      505.32     40.49 o 
   5   4  18       18.34      -13.17     19.95 o 
   1   5  18       32.00      -23.94     23.94 o 
   2   5  18       19.27       41.49     27.93 o 
   1   1  19        2.44       -1.59      6.40 o 
   2   1  19      101.93       74.70     10.76 o 
   3   1  19       78.25       49.03      8.84 o 
   4   1  19        3.47       -2.31      5.51 o 
   5   1  19        1.88       -1.06      8.04 o 
   0   2  19       27.93       26.64     11.89 o 
   1   2  19        3.08       10.47      6.69 o 
   2   2  19       72.94      100.85     13.10 o 
   3   2  19       52.68       39.75      9.76 o 
   4   2  19      392.80      394.56     28.22 o 
   5   2  19       62.04       35.90     16.36 o 
   1   3  19        0.35        1.93      8.88 o 
   2   3  19        0.22       -1.23      7.98 o 
   3   3  19      101.07       83.15     13.18 o 
   0   4  19      260.70      259.31     32.71 o 
   1   4  19        5.94       12.37      7.90 o 
   2   4  19      332.05      349.87     36.30 o 
   0   0  20     1971.83     1768.11     83.38 o 
   1   0  20      177.39      133.72     18.48 o 
   2   0  20      516.53      437.86     28.83 o 
   3   0  20      737.58      621.55     47.08 o 
   1   1  20      627.17      604.40     25.68 o 
   2   1  20      176.08      139.25     12.05 o 
   0   2  20     1220.39     1258.27     68.22 o 
   1   2  20      138.73      114.51     16.07 o 
   2   2  20       96.51      109.31     20.75 o 
                                                 
